# Supplementary material for: Statistical measures of transcriptional diversity capture genomic heterogeneity of cancer
Source: BMC Genomics. 2014 Oct 8;15(1):876. doi: 10.1186/1471-2164-15-876 (PMC4197225; doi:10.1186/1471-2164-15-876)
Supplement: Supplementary file 2 — Additional file 2: TCGA_sample ID.txt: tab-delimited text file listing the sample, PAM50-subtype classification, and whether gene expression, somatic mutation or copy number variation data was available for each sample. (TXT 14 KB) [file 12864_2014_6541_MOESM2_ESM.txt]

sampleID	PAM50	Expression	somatic_mutation	copy_number_variation
TCGA-AN-A0FL-01	Basal	1	1	1
TCGA-A1-A0SK-01	Basal	1	1	1
TCGA-BH-A0HL-01	Basal	1	0	0
TCGA-BH-A0HN-01	Basal	1	0	0
TCGA-BH-A0E0-01	Basal	1	1	1
TCGA-AN-A0AL-01	Basal	1	1	1
TCGA-A1-A0SO-01	Basal	1	1	1
TCGA-AN-A0G0-01	Basal	1	0	0
TCGA-A8-A08X-01	Her2	1	1	1
TCGA-E2-A159-01	Basal	1	1	1
TCGA-AN-A04D-01	Basal	1	1	1
TCGA-AN-A0AR-01	Basal	1	1	1
TCGA-AO-A0JL-01	Basal	1	1	1
TCGA-AR-A0TP-01	Basal	1	1	1
TCGA-AN-A0FJ-01	Basal	1	1	1
TCGA-A2-A0T2-01	Basal	1	1	1
TCGA-B6-A0RU-01	Basal	1	1	1
TCGA-BH-A0E6-01	Basal	1	1	1
TCGA-A2-A04P-01	Basal	1	1	1
TCGA-A2-A0YJ-01	Basal	1	0	0
TCGA-A7-A0CE-01	Basal	1	1	1
TCGA-B6-A0I2-01	Basal	1	1	1
TCGA-A2-A0YE-01	Basal	1	0	0
TCGA-AO-A0J6-01	Basal	1	1	1
TCGA-A2-A0T0-01	Basal	1	1	1
TCGA-BH-A0RX-01	Basal	1	1	1
TCGA-A8-A07U-01	Basal	1	1	1
TCGA-A2-A0SX-01	Basal	1	1	1
TCGA-A2-A04Q-01	Basal	1	1	1
TCGA-A2-A0ST-01	Basal	1	1	1
TCGA-AN-A0FX-01	Basal	1	1	1
TCGA-A8-A07C-01	Basal	1	1	1
TCGA-B6-A0IQ-01	Basal	1	1	1
TCGA-B6-A0I6-01	Basal	1	0	0
TCGA-A2-A0D0-01	Basal	1	1	1
TCGA-B6-A0RT-01	Basal	1	1	1
TCGA-BH-A0B9-01	Basal	1	1	1
TCGA-A8-A07O-01	Basal	1	1	1
TCGA-A8-A07R-01	Basal	1	1	1
TCGA-B6-A0RE-01	Basal	1	1	1
TCGA-A2-A0D2-01	Basal	1	1	1
TCGA-B6-A0IJ-01	Basal	1	1	1
TCGA-AQ-A04J-01	Basal	1	1	1
TCGA-BH-A0B3-01	Basal	1	1	1
TCGA-A2-A0CM-01	Basal	1	1	1
TCGA-A2-A04T-01	Basal	1	0	0
TCGA-AN-A0AT-01	Basal	1	0	0
TCGA-A8-A08R-01	Basal	1	1	1
TCGA-AO-A0J4-01	Basal	1	1	1
TCGA-BH-A0WA-01	Basal	1	1	1
TCGA-A2-A0YM-01	Basal	1	1	1
TCGA-D8-A147-01	Basal	1	1	1
TCGA-AO-A129-01	Basal	1	1	1
TCGA-BH-A18V-01	Basal	1	1	1
TCGA-AR-A0TS-01	Basal	1	1	1
TCGA-C8-A134-01	Basal	1	1	1
TCGA-BH-A0AV-01	Basal	1	1	1
TCGA-BH-A0BG-01	Basal	1	1	1
TCGA-AO-A124-01	Basal	1	1	1
TCGA-E2-A14R-01	Basal	1	1	1
TCGA-AN-A0XU-01	Basal	1	1	1
TCGA-C8-A12K-01	Basal	1	1	1
TCGA-AR-A1AQ-01	Basal	1	1	1
TCGA-BH-A18K-01	Basal	1	1	1
TCGA-AR-A1AJ-01	Basal	1	1	1
TCGA-AR-A1AI-01	Basal	1	1	1
TCGA-E2-A14N-01	Basal	1	1	1
TCGA-BH-A0BL-01	Basal	1	1	1
TCGA-E2-A1B5-01	Basal	1	1	1
TCGA-AR-A0TU-01	Basal	1	0	0
TCGA-AR-A1AY-01	Basal	1	1	1
TCGA-E2-A1AZ-01	Basal	1	0	0
TCGA-E2-A14X-01	Basal	1	1	1
TCGA-A7-A13E-01	Basal	1	0	0
TCGA-BH-A18Q-01	Basal	1	1	1
TCGA-C8-A12V-01	Basal	1	1	1
TCGA-BH-A1F0-01	Basal	1	1	1
TCGA-AR-A0U4-01	Basal	1	1	1
TCGA-E2-A150-01	Basal	1	1	1
TCGA-BH-A0BW-01	Basal	1	1	1
TCGA-A7-A13D-01	Basal	1	1	1
TCGA-A7-A0DA-01	Basal	1	1	1
TCGA-A2-A04U-01	Basal	1	0	0
TCGA-E2-A14Y-01	Basal	1	1	1
TCGA-AR-A1AR-01	Basal	1	1	1
TCGA-B6-A0X1-01	Basal	1	0	0
TCGA-AR-A0U0-01	Basal	1	0	0
TCGA-AR-A1AH-01	Basal	1	1	1
TCGA-D8-A142-01	Basal	1	1	1
TCGA-AO-A12F-01	Basal	1	1	1
TCGA-E2-A158-01	Basal	1	1	1
TCGA-B6-A0WX-01	Basal	1	1	1
TCGA-BH-A0DL-01	Basal	1	1	1
TCGA-AO-A128-01	Basal	1	0	0
TCGA-D8-A143-01	Basal	1	0	0
TCGA-BH-A18G-01	Basal	1	0	0
TCGA-C8-A131-01	Basal	1	1	1
TCGA-E2-A1B0-01	Her2	1	1	1
TCGA-AR-A0U1-01	Basal	1	1	1
TCGA-D8-A13Z-01	Her2	1	1	1
TCGA-E2-A15K-06	LumB	1	1	0
TCGA-E2-A15K-01	LumB	1	1	1
TCGA-AN-A0FK-01	LumB	1	1	1
TCGA-AR-A0TR-01	LumA	1	1	1
TCGA-AO-A0J8-01	LumA	1	1	1
TCGA-A8-A096-01	LumB	1	1	1
TCGA-A8-A099-01	LumA	1	1	1
TCGA-B6-A0RP-01	LumA	1	1	1
TCGA-A8-A0AD-01	LumA	1	1	1
TCGA-A8-A07Z-01	LumB	1	1	1
TCGA-B6-A0IA-01	LumA	1	1	1
TCGA-BH-A0HO-01	LumA	1	1	1
TCGA-BH-A0E1-01	LumA	1	1	1
TCGA-A8-A08C-01	LumA	1	0	0
TCGA-E2-A15J-01	LumA	1	1	1
TCGA-A8-A07S-01	LumB	1	0	0
TCGA-A7-A0CH-01	LumA	1	1	1
TCGA-A8-A08A-01	LumA	1	1	1
TCGA-A2-A0EM-01	LumA	1	1	1
TCGA-A8-A09V-01	LumA	1	0	0
TCGA-A2-A0CQ-01	LumA	1	1	1
TCGA-AO-A125-01	LumA	1	1	1
TCGA-A8-A083-01	LumA	1	1	1
TCGA-BH-A0E7-01	LumA	1	1	1
TCGA-BH-A18N-01	LumA	1	1	1
TCGA-B6-A0IC-01	LumB	1	1	1
TCGA-E2-A156-01	LumA	1	1	1
TCGA-E2-A15G-01	LumA	1	1	1
TCGA-BH-A0W3-01	LumB	1	1	1
TCGA-E2-A1B4-01	LumA	1	1	1
TCGA-A2-A0CS-01	LumA	1	1	1
TCGA-BH-A0HI-01	LumA	1	1	1
TCGA-AN-A0XP-01	LumA	1	1	1
TCGA-BH-A0BT-01	LumA	1	1	1
TCGA-BH-A18S-01	LumA	1	1	1
TCGA-AO-A12H-01	LumA	1	1	1
TCGA-B6-A0X4-01	LumA	1	1	1
TCGA-C8-A133-01	LumA	1	1	1
TCGA-AO-A12B-01	LumB	1	1	1
TCGA-A8-A09T-01	LumA	1	1	1
TCGA-C8-A12N-01	LumA	1	1	1
TCGA-E2-A153-01	LumA	1	1	1
TCGA-B6-A0WZ-01	LumA	1	1	1
TCGA-A2-A0YC-01	LumA	1	1	1
TCGA-A8-A093-01	LumA	1	1	1
TCGA-E2-A154-01	LumA	1	1	1
TCGA-AN-A0XR-01	LumB	1	1	1
TCGA-E2-A15L-01	LumB	1	0	0
TCGA-BH-A0EB-01	LumA	1	0	0
TCGA-A2-A0YI-01	LumA	1	1	1
TCGA-BH-A1ET-01	LumA	1	1	1
TCGA-E2-A10B-01	LumA	1	1	1
TCGA-E2-A10E-01	LumA	1	1	1
TCGA-A2-A0YF-01	LumA	1	1	1
TCGA-AR-A1AW-01	LumA	1	1	1
TCGA-A8-A09G-01	Her2	1	1	1
TCGA-BH-A0EE-01	Her2	1	1	1
TCGA-B6-A0IK-01	Her2	1	1	1
TCGA-AN-A04C-01	Her2	1	1	1
TCGA-A2-A0CX-01	Her2	1	0	0
TCGA-AN-A0FV-01	Her2	1	1	1
TCGA-AO-A0J2-01	Her2	1	1	1
TCGA-AO-A0JE-01	Her2	1	1	1
TCGA-A8-A094-01	Her2	1	1	1
TCGA-A8-A09X-01	Her2	1	1	1
TCGA-BH-A0AW-01	Her2	1	1	1
TCGA-A2-A0T1-01	Her2	1	1	1
TCGA-C8-A135-01	Her2	1	1	1
TCGA-C8-A12P-01	Her2	1	1	1
TCGA-AO-A12D-01	Her2	1	1	1
TCGA-E2-A14P-01	Her2	1	1	1
TCGA-C8-A12Q-01	Her2	1	1	1
TCGA-BH-A0B7-01	Her2	1	1	1
TCGA-A2-A04W-01	Her2	1	1	1
TCGA-AR-A0TX-01	Her2	1	1	1
TCGA-C8-A12Z-01	Her2	1	1	1
TCGA-AR-A1AT-01	Her2	1	0	0
TCGA-C8-A1HF-01	Her2	1	1	1
TCGA-C8-A137-01	Her2	1	0	0
TCGA-C8-A12L-01	Her2	1	1	1
TCGA-AR-A0TV-01	LumB	1	1	1
TCGA-A8-A085-01	LumB	1	1	1
TCGA-A8-A08G-01	LumB	1	1	1
TCGA-BH-A0HX-01	LumA	1	1	1
TCGA-A8-A07L-01	LumB	1	1	1
TCGA-AN-A0AK-01	LumB	1	0	0
TCGA-AR-A0U2-01	LumB	1	1	1
TCGA-E2-A109-01	LumB	1	1	1
TCGA-AO-A03P-01	LumB	1	0	0
TCGA-A8-A07P-01	LumA	1	1	1
TCGA-AR-A0TZ-01	LumB	1	1	1
TCGA-A2-A0ET-01	LumA	1	1	1
TCGA-A2-A0D4-01	LumB	1	1	1
TCGA-A8-A06Z-01	LumB	1	1	1
TCGA-BH-A18L-01	LumB	1	1	1
TCGA-BH-A0H0-01	LumB	1	1	1
TCGA-BH-A0B8-01	LumA	1	0	0
TCGA-B6-A0IM-01	LumB	1	1	1
TCGA-A2-A0EU-01	LumA	1	1	1
TCGA-B6-A0RM-01	LumA	1	1	1
TCGA-A2-A0ER-01	LumB	1	1	1
TCGA-AO-A0J3-01	LumB	1	1	1
TCGA-A8-A06N-01	LumB	1	1	1
TCGA-BH-A0HW-01	LumB	1	1	1
TCGA-B6-A0RL-01	LumB	1	1	1
TCGA-A2-A0CT-01	LumB	1	1	1
TCGA-E2-A15R-01	LumA	1	1	1
TCGA-AO-A0JI-01	LumB	1	1	1
TCGA-E2-A15S-01	LumB	1	0	0
TCGA-A8-A091-01	LumA	1	1	1
TCGA-E2-A14S-01	LumB	1	1	1
TCGA-E2-A155-01	LumB	1	1	1
TCGA-A2-A04R-01	LumB	1	1	1
TCGA-C8-A12M-01	LumB	1	1	1
TCGA-E2-A15T-01	LumB	1	0	0
TCGA-AQ-A04H-01	LumB	1	1	1
TCGA-E2-A105-01	LumA	1	1	1
TCGA-C8-A1HN-01	LumB	1	0	0
TCGA-A7-A0CD-01	LumA	1	1	1
TCGA-C8-A12X-01	LumB	1	1	1
TCGA-A8-A06T-01	LumA	1	1	1
TCGA-D8-A140-01	LumB	1	0	0
TCGA-A8-A086-01	LumA	1	1	1
TCGA-A8-A082-01	LumB	1	1	1
TCGA-A1-A0SD-01	LumA	1	1	1
TCGA-BH-A1ES-01	LumA	1	1	1
TCGA-AN-A0FD-01	LumA	1	1	1
TCGA-BH-A0E2-01	LumA	1	0	0
TCGA-BH-A0HB-01	LumA	1	1	1
TCGA-AN-A0XO-01	LumA	1	1	1
TCGA-B6-A0RI-01	LumA	1	1	1
TCGA-A8-A095-01	LumB	1	1	1
TCGA-BH-A0B5-01	LumB	1	1	1
TCGA-E2-A1BD-01	LumA	1	1	1
TCGA-AR-A1AS-01	LumA	1	1	1
TCGA-A7-A0CJ-01	LumB	1	1	1
TCGA-A8-A079-01	LumB	1	1	1
TCGA-BH-A0DD-01	LumB	1	1	1
TCGA-B6-A0IP-01	LumA	1	1	1
TCGA-BH-A0HQ-01	LumA	1	0	0
TCGA-BH-A0DS-01	LumA	1	1	1
TCGA-A8-A0A6-01	LumA	1	0	0
TCGA-A8-A07G-01	LumA	1	1	1
TCGA-A1-A0SH-01	LumA	1	1	1
TCGA-A8-A0A4-01	LumA	1	1	1
TCGA-A2-A0CP-01	LumA	1	1	1
TCGA-A7-A0CG-01	LumA	1	1	1
TCGA-B6-A0RQ-01	LumA	1	1	1
TCGA-A2-A0ES-01	LumA	1	1	1
TCGA-A2-A0EW-01	LumA	1	1	1
TCGA-A2-A0YK-01	Normal	1	1	1
TCGA-BH-A0BO-01	LumA	1	1	1
TCGA-BH-A0DO-01	LumA	1	1	1
TCGA-BH-A0BM-01	LumA	1	1	1
TCGA-A2-A0CZ-01	LumA	1	1	1
TCGA-B6-A0IH-01	LumA	1	1	1
TCGA-BH-A1EU-01	LumA	1	1	1
TCGA-AR-A1AN-01	LumA	1	1	1
TCGA-BH-A0E9-01	LumA	1	1	1
TCGA-A8-A08H-01	Basal	1	1	1
TCGA-AR-A1AO-01	Normal	1	1	1
TCGA-E2-A108-01	Normal	1	1	1
TCGA-A2-A0YL-01	LumA	1	1	1
TCGA-D8-A145-01	LumA	1	1	1
TCGA-A7-A0DB-01	LumA	1	1	1
TCGA-A8-A07J-01	LumA	1	1	1
TCGA-A2-A0T6-01	LumA	1	1	1
TCGA-A8-A0A1-01	LumA	1	1	1
TCGA-AN-A0FN-01	LumA	1	1	1
TCGA-AO-A0JF-01	LumA	1	1	1
TCGA-BH-A0HF-01	LumA	1	0	0
TCGA-BH-A0BJ-01	LumA	1	1	1
TCGA-A2-A0EN-01	LumA	1	1	1
TCGA-A2-A0SY-01	LumA	1	1	1
TCGA-A2-A0EX-01	LumA	1	1	1
TCGA-AN-A0FS-01	LumA	1	1	1
TCGA-B6-A0X7-01	LumA	1	1	1
TCGA-BH-A0W4-01	LumA	1	1	1
TCGA-E2-A1BC-01	LumA	1	1	1
TCGA-A2-A0EO-01	LumA	1	1	1
TCGA-BH-A0DP-01	LumA	1	1	1
TCGA-AO-A0JJ-01	LumA	1	1	1
TCGA-BH-A18M-01	LumA	1	1	1
TCGA-BH-A0DI-01	LumA	1	1	1
TCGA-E2-A1B1-01	LumA	1	1	1
TCGA-AO-A03U-01	Normal	1	1	1
TCGA-B6-A0I5-01	LumA	1	1	1
TCGA-B6-A0X0-01	LumA	1	1	1
TCGA-A2-A0D3-01	LumA	1	1	1
TCGA-A2-A0T5-01	LumA	1	0	0
TCGA-BH-A0EA-01	LumA	1	1	1
TCGA-A2-A0CV-01	LumA	1	1	1
TCGA-BH-A0BQ-01	LumA	1	1	1
TCGA-AO-A12A-01	LumA	1	1	1
TCGA-BH-A0DT-01	LumA	1	1	1
TCGA-BH-A0HA-01	LumA	1	1	1
TCGA-E2-A15D-01	LumA	1	0	0
TCGA-E2-A15I-01	LumA	1	1	1
TCGA-E2-A15E-01	LumA	1	1	1
TCGA-BH-A0BP-01	LumA	1	1	1
TCGA-BH-A0HP-01	LumA	1	1	1
TCGA-A2-A0YD-01	LumA	1	1	1
TCGA-AO-A12E-01	LumA	1	1	1
TCGA-AR-A1AK-01	LumA	1	1	1
TCGA-A8-A08O-01	LumA	1	1	1
TCGA-A1-A0SE-01	LumA	1	1	1
TCGA-AO-A12C-01	LumA	1	0	0
TCGA-AN-A04A-01	LumA	1	1	1
TCGA-C8-A1HI-01	LumA	1	1	1
TCGA-BH-A0EI-01	LumA	1	1	1
TCGA-BH-A0AZ-01	LumA	1	1	1
TCGA-BH-A0DE-01	LumA	1	1	1
TCGA-E2-A1B6-01	LumA	1	1	1
TCGA-A2-A0T4-01	LumB	1	1	1
TCGA-BH-A0DQ-01	LumA	1	1	1
TCGA-AN-A0XL-01	LumA	1	1	1
TCGA-B6-A0WY-01	LumA	1	1	1
TCGA-E2-A15P-01	LumA	1	1	1
TCGA-B6-A0RV-01	LumA	1	1	1
TCGA-BH-A0B0-01	LumA	1	1	1
TCGA-AO-A0JG-01	LumA	1	1	1
TCGA-BH-A0BA-01	LumA	1	1	1
TCGA-A8-A08Z-01	LumA	1	1	1
TCGA-AN-A0XN-01	LumA	1	1	1
TCGA-BH-A1EO-01	LumA	1	1	1
TCGA-A8-A08T-01	LumA	1	1	1
TCGA-B6-A0RN-01	LumA	1	1	1
TCGA-A8-A06P-01	LumA	1	1	1
TCGA-BH-A0H6-01	LumA	1	1	1
TCGA-BH-A0W5-01	LumA	1	1	1
TCGA-AN-A0XS-01	LumA	1	1	1
TCGA-E2-A15C-01	LumA	1	1	1
TCGA-A2-A04N-01	LumA	1	1	1
TCGA-E2-A10F-01	LumA	1	1	1
TCGA-D8-A141-01	LumA	1	1	1
TCGA-BH-A18I-01	LumA	1	1	1
TCGA-AN-A0FW-01	LumA	1	1	1
TCGA-AO-A0JA-01	LumA	1	1	1
TCGA-BH-A0BC-01	LumA	1	1	1
TCGA-BH-A0DK-01	LumA	1	1	1
TCGA-BH-A0DG-01	LumA	1	1	1
TCGA-BH-A0C3-01	LumB	1	1	1
TCGA-E2-A15M-01	LumB	1	1	1
TCGA-BH-A0BR-01	LumA	1	1	1
TCGA-BH-A0DX-01	LumA	1	1	1
TCGA-A8-A07E-01	LumA	1	1	1
TCGA-AR-A1AL-01	LumA	1	1	1
TCGA-BH-A0W7-01	LumA	1	1	1
TCGA-BH-A18F-01	LumB	1	1	1
TCGA-BH-A0B4-01	LumA	1	1	1
TCGA-AN-A0FZ-01	LumA	1	1	1
TCGA-A8-A09A-01	LumA	1	1	1
TCGA-A8-A09D-01	LumB	1	1	1
TCGA-A7-A0D9-01	LumA	1	1	1
TCGA-BH-A0B1-01	LumA	1	0	0
TCGA-BH-A0GY-01	LumA	1	1	1
TCGA-BH-A0H7-01	LumA	1	1	1
TCGA-A2-A0T7-01	LumA	1	1	1
TCGA-A1-A0SJ-01	LumA	1	1	1
TCGA-BH-A0H9-01	LumA	1	1	1
TCGA-E2-A15F-01	LumA	1	0	0
TCGA-BH-A0AU-01	LumB	1	1	1
TCGA-AR-A1AU-01	LumA	1	1	1
TCGA-BH-A1EW-01	LumB	1	1	1
TCGA-B6-A0I9-01	Her2	1	1	1
TCGA-A8-A06Q-01	LumB	1	1	1
TCGA-AO-A0JD-01	LumB	1	1	1
TCGA-A2-A0EY-01	LumB	1	1	1
TCGA-B6-A0IG-01	LumA	1	0	0
TCGA-B6-A0IN-01	LumA	1	1	1
TCGA-A2-A04Y-01	LumA	1	1	1
TCGA-AO-A0J9-01	LumA	1	1	1
TCGA-B6-A0IE-01	Normal	1	1	1
TCGA-AO-A03T-01	Normal	1	1	1
TCGA-AO-A0JB-01	Normal	1	1	1
TCGA-AN-A0FT-01	LumA	1	1	1
TCGA-AO-A03N-01	Her2	1	1	1
TCGA-E2-A10C-01	LumB	1	1	1
TCGA-C8-A138-01	Her2	1	1	1
TCGA-BH-A0H3-01	LumA	1	1	1
TCGA-A8-A08L-01	Her2	1	1	1
TCGA-A2-A0D1-01	Her2	1	1	1
TCGA-A8-A09W-01	LumB	1	0	0
TCGA-A8-A07I-01	Her2	1	1	1
TCGA-A8-A06O-01	LumB	1	1	1
TCGA-A8-A09Q-01	LumB	1	1	1
TCGA-A8-A06X-01	LumB	1	0	0
TCGA-A8-A06R-01	LumB	1	0	0
TCGA-A2-A04X-01	Her2	1	1	1
TCGA-A8-A09M-01	LumB	1	1	1
TCGA-A2-A0SW-01	LumB	1	1	1
TCGA-A8-A081-01	Her2	1	1	1
TCGA-A8-A08I-01	LumB	1	1	1
TCGA-AO-A03O-01	LumB	1	1	1
TCGA-BH-A0C0-01	LumB	1	1	1
TCGA-C8-A1HM-01	LumB	1	1	1
TCGA-A8-A0A7-01	Her2	1	1	1
TCGA-A2-A0EQ-01	Her2	1	1	1
TCGA-AR-A0TT-01	LumB	1	1	1
TCGA-A2-A0CL-01	Her2	1	1	1
TCGA-AO-A0JC-01	LumB	1	1	1
TCGA-BH-A0H5-01	LumA	1	1	1
TCGA-AR-A1AV-01	LumB	1	1	1
TCGA-BH-A0BF-01	LumB	1	1	1
TCGA-AR-A0TW-01	LumA	1	0	0
TCGA-A8-A07W-01	LumB	1	1	1
TCGA-A8-A092-01	Her2	1	1	1
TCGA-A8-A08P-01	LumB	1	0	0
TCGA-AN-A0AJ-01	LumB	1	1	1
TCGA-A2-A0SV-01	LumB	1	1	1
TCGA-BH-A18U-01	LumB	1	1	1
TCGA-A8-A075-01	Her2	1	1	1
TCGA-E2-A15A-06	LumB	1	1	0
TCGA-E2-A15A-01	LumB	1	1	1
TCGA-AN-A041-01	LumB	1	1	1
TCGA-AR-A0TQ-01	LumB	1	1	1
TCGA-A8-A08J-01	Her2	1	1	1
TCGA-AO-A03L-01	Her2	1	1	1
TCGA-A8-A076-01	Her2	1	1	1
TCGA-AO-A0JM-01	LumB	1	1	1
TCGA-A2-A0YG-01	LumB	1	1	1
TCGA-A8-A09I-01	LumB	1	1	1
TCGA-C8-A1HL-01	LumB	1	1	1
TCGA-C8-A12U-01	LumB	1	1	1
TCGA-A2-A0CW-01	LumB	1	0	0
TCGA-BH-A0BZ-01	LumB	1	1	1
TCGA-AR-A0TY-01	LumB	1	1	1
TCGA-C8-A12W-01	LumB	1	1	1
TCGA-A8-A08F-01	LumB	1	0	0
TCGA-C8-A1HG-01	LumB	1	1	1
TCGA-A2-A0YH-01	LumB	1	1	1
TCGA-AO-A03M-01	LumA	1	0	0
TCGA-BH-A18H-01	LumA	1	1	1
TCGA-BH-A18R-01	Her2	1	1	1
TCGA-BH-A0DZ-01	Her2	1	1	1
TCGA-AN-A0XW-01	LumB	1	1	1
TCGA-B6-A0WT-01	LumA	1	1	1
TCGA-C8-A12T-01	Her2	1	1	1
TCGA-C8-A132-01	LumA	1	1	1
TCGA-A8-A06U-01	LumA	1	0	0
TCGA-AN-A0AM-01	LumB	1	1	1
TCGA-C8-A12O-01	LumA	1	0	0
TCGA-C8-A130-01	Her2	1	1	1
TCGA-BH-A0HU-01	LumB	1	1	1
TCGA-AN-A0FY-01	LumB	1	1	1
TCGA-D8-A13Y-01	LumB	1	1	1
TCGA-BH-A0AY-01	LumB	1	1	1
TCGA-A8-A07F-01	LumA	1	1	1
TCGA-A8-A07B-01	Her2	1	1	1
TCGA-AN-A03Y-01	LumB	1	1	1
TCGA-A8-A0AB-01	LumB	1	1	1
TCGA-BH-A0C1-01	LumA	1	1	1
TCGA-AO-A12G-01	LumA	1	1	1
TCGA-BH-A0HY-01	Her2	1	0	0
TCGA-A1-A0SM-01	LumB	1	1	1
TCGA-AN-A0AS-01	LumB	1	1	1
TCGA-AQ-A04L-01	LumA	1	1	1
TCGA-A8-A08B-01	Her2	1	1	1
TCGA-B6-A0RH-01	Her2	1	1	1
TCGA-BH-A1EV-01	Her2	1	1	1
TCGA-BH-A18J-01	LumB	1	1	1
TCGA-BH-A18P-01	Her2	1	1	1
TCGA-E2-A152-01	Her2	1	1	1
TCGA-E2-A14V-01	Her2	1	1	1
TCGA-A8-A084-01	LumB	1	1	1
TCGA-AO-A03R-01	Normal	1	1	1
TCGA-A8-A097-01	LumB	1	1	1
TCGA-A8-A09Z-01	LumB	1	0	0
TCGA-A2-A0EV-01	LumA	1	1	1
TCGA-BH-A0DH-01	LumA	1	1	1
TCGA-A2-A0SU-01	LumA	1	1	1
TCGA-A8-A09N-01	LumB	1	1	1
TCGA-AN-A046-01	LumA	1	0	0
TCGA-AN-A03X-01	LumA	1	1	1
TCGA-AN-A049-01	LumB	1	1	1
TCGA-B6-A0I8-01	LumA	1	0	0
TCGA-B6-A0RO-01	LumA	1	1	1
TCGA-A8-A090-01	LumA	1	1	1
TCGA-B6-A0IO-01	LumA	1	1	1
TCGA-BH-A0GZ-01	LumA	1	1	1
TCGA-A8-A09R-01	LumB	1	1	1
TCGA-E2-A14T-01	LumA	1	0	0
TCGA-A8-A06Y-01	LumA	1	1	1
TCGA-B6-A0IB-01	LumB	1	1	1
TCGA-BH-A0BV-01	LumA	1	1	1
TCGA-A2-A0CU-01	LumA	1	1	1
TCGA-E2-A15E-06	LumA	1	1	0
TCGA-A8-A09B-01	LumA	1	1	1
TCGA-A8-A0A9-01	LumB	1	1	1
TCGA-A8-A0A2-01	LumA	1	1	1
TCGA-B6-A0RG-01	LumA	1	1	1
TCGA-A2-A04V-01	LumA	1	1	1
TCGA-AN-A0FF-01	LumB	1	1	1
TCGA-AO-A0J7-01	LumB	1	1	1
TCGA-E2-A10A-01	LumB	1	1	1
TCGA-E2-A106-01	LumA	1	0	0
TCGA-B6-A0WV-01	LumB	1	1	1
TCGA-AN-A0XT-01	LumA	1	1	1
TCGA-E2-A14O-01	LumB	1	1	1
TCGA-E2-A14W-01	LumB	1	1	1
TCGA-A8-A09C-01	LumB	1	1	1
TCGA-AO-A126-01	LumA	1	1	1
TCGA-B6-A0WW-01	LumB	1	1	1
TCGA-E2-A15O-01	LumA	1	1	1
TCGA-A7-A13F-01	LumB	1	1	1
TCGA-AR-A0U3-01	LumB	1	1	1
TCGA-B6-A0X5-01	LumB	1	1	1
TCGA-E2-A107-01	LumB	1	1	1
TCGA-C8-A12Y-01	LumA	1	1	1
TCGA-BH-A18T-01	LumA	1	1	1
TCGA-E2-A15H-01	LumA	1	1	1
TCGA-BH-A0C7-01	LumB	1	1	1
TCGA-AO-A03V-01	LumA	1	1	1
TCGA-B6-A0WS-01	LumA	1	1	1
TCGA-A2-A0T3-01	LumB	1	1	1
TCGA-AN-A0XV-01	LumA	1	1	1
TCGA-BH-A0HK-01	LumA	1	1	1
TCGA-E2-A14Q-01	LumA	1	1	1
TCGA-BH-A0BD-01	LumB	1	1	1
TCGA-AR-A1AP-01	LumA	1	1	1
TCGA-E2-A14Z-01	LumA	1	1	1
TCGA-AR-A1AX-01	LumA	1	1	1
TCGA-BH-A0BS-01	LumA	1	1	1
TCGA-A2-A0CY-01	Her2	1	0	0
TCGA-B6-A0RS-01	Her2	1	1	1
