# Supplementary material for: Statistical measures of transcriptional diversity capture genomic heterogeneity of cancer
Source: BMC Genomics. 2014 Oct 8;15(1):876. doi: 10.1186/1471-2164-15-876 (PMC4197225; doi:10.1186/1471-2164-15-876)
Supplement: Supplementary file 3 — Additional file 3: Affy_sample_info1460.txt: tab-delimited text file listing the GEO sample id, GEO dataset series id, the response category (pCR/RD) or NA if not available, and the PAM50-subtype classification. (TXT 39 KB) [file 12864_2014_6541_MOESM3_ESM.txt]

GSM615096	GSE25055	RD	LumA
GSM615097	GSE25055	RD	Normal
GSM615098	GSE25055	RD	Basal
GSM615099	GSE25055	pCR	Basal
GSM615100	GSE25055	RD	LumA
GSM615101	GSE25055	RD	Basal
GSM615102	GSE25055	RD	Basal
GSM615103	GSE25055	RD	LumA
GSM615104	GSE25055	RD	Basal
GSM615105	GSE25055	NA	LumA
GSM615106	GSE25055	RD	Basal
GSM615107	GSE25055	RD	Basal
GSM615108	GSE25055	RD	LumB
GSM615109	GSE25055	RD	Basal
GSM615110	GSE25055	pCR	Basal
GSM615111	GSE25055	RD	Basal
GSM615112	GSE25055	RD	Basal
GSM615113	GSE25055	RD	Basal
GSM615114	GSE25055	RD	LumA
GSM615115	GSE25055	RD	Basal
GSM615116	GSE25055	RD	Basal
GSM615117	GSE25055	RD	Basal
GSM615118	GSE25055	NA	Basal
GSM615119	GSE25055	NA	Basal
GSM615120	GSE25055	RD	LumA
GSM615121	GSE25055	RD	LumB
GSM615122	GSE25055	pCR	LumA
GSM615123	GSE25055	pCR	LumB
GSM615124	GSE25055	RD	Basal
GSM615125	GSE25055	RD	Normal
GSM615126	GSE25055	RD	LumA
GSM615127	GSE25055	RD	LumA
GSM615128	GSE25055	RD	LumB
GSM615129	GSE25055	RD	LumB
GSM615130	GSE25055	RD	Her2
GSM615131	GSE25055	RD	LumA
GSM615132	GSE25055	RD	LumA
GSM615133	GSE25055	RD	LumA
GSM615134	GSE25055	RD	Normal
GSM615135	GSE25055	RD	Normal
GSM615136	GSE25055	RD	Basal
GSM615137	GSE25055	pCR	Basal
GSM615138	GSE25055	RD	LumB
GSM615139	GSE25055	pCR	Her2
GSM615140	GSE25055	pCR	Basal
GSM615141	GSE25055	RD	Basal
GSM615142	GSE25055	RD	LumA
GSM615143	GSE25055	pCR	Basal
GSM615144	GSE25055	RD	LumA
GSM615145	GSE25055	RD	Basal
GSM615146	GSE25055	pCR	Basal
GSM615147	GSE25055	RD	LumA
GSM615148	GSE25055	RD	Basal
GSM615149	GSE25055	RD	Basal
GSM615150	GSE25055	RD	LumA
GSM615151	GSE25055	RD	Basal
GSM615152	GSE25055	RD	Basal
GSM615153	GSE25055	RD	LumB
GSM615154	GSE25055	pCR	Basal
GSM615155	GSE25055	RD	Normal
GSM615156	GSE25055	RD	Basal
GSM615157	GSE25055	RD	Her2
GSM615158	GSE25055	RD	LumA
GSM615159	GSE25055	RD	Her2
GSM615160	GSE25055	RD	Basal
GSM615161	GSE25055	RD	LumA
GSM615162	GSE25055	RD	LumA
GSM615163	GSE25055	NA	LumB
GSM615164	GSE25055	pCR	Basal
GSM615165	GSE25055	RD	Normal
GSM615166	GSE25055	RD	Normal
GSM615167	GSE25055	pCR	Normal
GSM615168	GSE25055	RD	LumA
GSM615169	GSE25055	RD	Basal
GSM615170	GSE25055	RD	LumA
GSM615171	GSE25055	pCR	Basal
GSM615172	GSE25055	RD	LumA
GSM615173	GSE25055	RD	LumA
GSM615174	GSE25055	RD	LumB
GSM615175	GSE25055	pCR	Basal
GSM615176	GSE25055	RD	Normal
GSM615177	GSE25055	RD	LumA
GSM615178	GSE25055	RD	Basal
GSM615179	GSE25055	RD	LumA
GSM615180	GSE25055	RD	LumA
GSM615181	GSE25055	pCR	Basal
GSM615182	GSE25055	RD	Her2
GSM615183	GSE25055	RD	LumA
GSM615184	GSE25055	RD	Basal
GSM615185	GSE25055	RD	Basal
GSM615186	GSE25055	pCR	LumA
GSM615187	GSE25055	RD	LumA
GSM615188	GSE25055	RD	LumB
GSM615189	GSE25055	RD	Her2
GSM615190	GSE25055	RD	Basal
GSM615191	GSE25055	pCR	Basal
GSM615192	GSE25055	RD	LumA
GSM615193	GSE25055	pCR	Basal
GSM615194	GSE25055	pCR	Basal
GSM615195	GSE25055	RD	Basal
GSM615196	GSE25055	RD	LumB
GSM615197	GSE25055	RD	Her2
GSM615198	GSE25055	RD	LumA
GSM615199	GSE25055	RD	LumA
GSM615200	GSE25055	RD	LumB
GSM615201	GSE25055	pCR	LumB
GSM615202	GSE25055	pCR	Basal
GSM615203	GSE25055	RD	LumA
GSM615204	GSE25055	RD	LumA
GSM615205	GSE25055	RD	LumB
GSM615206	GSE25055	RD	LumB
GSM615207	GSE25055	RD	LumA
GSM615208	GSE25055	RD	LumA
GSM615209	GSE25055	pCR	Basal
GSM615210	GSE25055	RD	LumA
GSM615211	GSE25055	pCR	Basal
GSM615212	GSE25055	pCR	Basal
GSM615213	GSE25055	pCR	Basal
GSM615214	GSE25055	RD	LumA
GSM615215	GSE25055	pCR	Her2
GSM615216	GSE25055	RD	LumB
GSM615217	GSE25055	RD	LumA
GSM615218	GSE25055	RD	Basal
GSM615219	GSE25055	RD	LumB
GSM615220	GSE25055	RD	Normal
GSM615221	GSE25055	RD	LumA
GSM615222	GSE25055	RD	LumA
GSM615223	GSE25055	RD	Basal
GSM615224	GSE25055	RD	LumA
GSM615225	GSE25055	RD	Basal
GSM615226	GSE25055	RD	Normal
GSM615227	GSE25055	RD	LumB
GSM615228	GSE25055	RD	LumA
GSM615229	GSE25055	RD	Normal
GSM615230	GSE25055	RD	Her2
GSM615231	GSE25055	RD	LumA
GSM615232	GSE25055	RD	LumA
GSM615233	GSE25055	RD	Normal
GSM615234	GSE25055	RD	Normal
GSM615235	GSE25055	RD	LumB
GSM615236	GSE25055	RD	LumA
GSM615237	GSE25055	RD	LumA
GSM615238	GSE25055	RD	Her2
GSM615239	GSE25055	RD	LumA
GSM615240	GSE25055	pCR	Basal
GSM615241	GSE25055	RD	LumA
GSM615242	GSE25055	pCR	Basal
GSM615243	GSE25055	RD	LumA
GSM615244	GSE25055	RD	Basal
GSM615245	GSE25055	RD	LumA
GSM615246	GSE25055	RD	LumA
GSM615247	GSE25055	RD	LumA
GSM615248	GSE25055	RD	Basal
GSM615249	GSE25055	RD	Her2
GSM615250	GSE25055	RD	Her2
GSM615251	GSE25055	RD	Basal
GSM615252	GSE25055	RD	LumA
GSM615253	GSE25055	RD	LumB
GSM615254	GSE25055	RD	LumA
GSM615255	GSE25055	RD	Basal
GSM615256	GSE25055	pCR	LumB
GSM615257	GSE25055	RD	Normal
GSM615258	GSE25055	RD	Normal
GSM615259	GSE25055	RD	LumA
GSM615260	GSE25055	RD	Her2
GSM615261	GSE25055	RD	LumA
GSM615262	GSE25055	RD	LumA
GSM615263	GSE25055	pCR	Normal
GSM615264	GSE25055	pCR	Basal
GSM615265	GSE25055	RD	Normal
GSM615266	GSE25055	RD	LumA
GSM615267	GSE25055	RD	LumB
GSM615268	GSE25055	RD	LumA
GSM615269	GSE25055	RD	LumB
GSM615270	GSE25055	pCR	Basal
GSM615271	GSE25055	RD	Her2
GSM615272	GSE25055	RD	LumB
GSM615273	GSE25055	RD	LumA
GSM615274	GSE25055	RD	Her2
GSM615275	GSE25055	RD	Basal
GSM615276	GSE25055	RD	Basal
GSM615277	GSE25055	RD	LumA
GSM615278	GSE25055	RD	LumA
GSM615279	GSE25055	RD	LumB
GSM615280	GSE25055	pCR	Her2
GSM615281	GSE25055	RD	LumB
GSM615282	GSE25055	RD	Her2
GSM615283	GSE25055	RD	LumA
GSM615284	GSE25055	pCR	Basal
GSM615285	GSE25055	RD	LumA
GSM615286	GSE25055	RD	Her2
GSM615287	GSE25055	RD	Normal
GSM615288	GSE25055	RD	Basal
GSM615289	GSE25055	RD	LumB
GSM615290	GSE25055	RD	Basal
GSM615291	GSE25055	pCR	Basal
GSM615292	GSE25055	RD	LumA
GSM615293	GSE25055	pCR	Basal
GSM615294	GSE25055	RD	Normal
GSM615295	GSE25055	RD	Normal
GSM615296	GSE25055	RD	LumA
GSM615297	GSE25055	RD	Basal
GSM615298	GSE25055	RD	LumA
GSM615299	GSE25055	RD	LumA
GSM615300	GSE25055	pCR	Basal
GSM615301	GSE25055	RD	Basal
GSM615302	GSE25055	RD	Her2
GSM615303	GSE25055	RD	Basal
GSM615304	GSE25055	RD	LumB
GSM615305	GSE25055	RD	LumA
GSM615306	GSE25055	RD	LumA
GSM615307	GSE25055	pCR	Basal
GSM615308	GSE25055	RD	LumA
GSM615309	GSE25055	RD	LumB
GSM615310	GSE25055	pCR	Basal
GSM615311	GSE25055	RD	LumA
GSM615312	GSE25055	RD	Basal
GSM615313	GSE25055	RD	Normal
GSM615314	GSE25055	RD	LumA
GSM615315	GSE25055	RD	Basal
GSM615316	GSE25055	RD	LumA
GSM615317	GSE25055	RD	Basal
GSM615318	GSE25055	RD	LumA
GSM615319	GSE25055	RD	Basal
GSM615320	GSE25055	RD	Basal
GSM615321	GSE25055	RD	Basal
GSM615322	GSE25055	RD	Basal
GSM615323	GSE25055	RD	Normal
GSM615324	GSE25055	pCR	Basal
GSM615325	GSE25055	pCR	Basal
GSM615326	GSE25055	RD	Basal
GSM615327	GSE25055	RD	Basal
GSM615328	GSE25055	RD	LumA
GSM615329	GSE25055	RD	LumA
GSM615330	GSE25055	RD	Basal
GSM615331	GSE25055	pCR	Basal
GSM615332	GSE25055	RD	LumB
GSM615333	GSE25055	RD	Basal
GSM615334	GSE25055	pCR	Basal
GSM615335	GSE25055	RD	Basal
GSM615336	GSE25055	pCR	Basal
GSM615337	GSE25055	RD	LumA
GSM615338	GSE25055	pCR	Basal
GSM615339	GSE25055	RD	LumB
GSM615340	GSE25055	RD	Her2
GSM615341	GSE25055	RD	LumA
GSM615342	GSE25055	RD	Her2
GSM615343	GSE25055	RD	LumB
GSM615344	GSE25055	RD	Normal
GSM615345	GSE25055	RD	LumB
GSM615346	GSE25055	RD	Basal
GSM615347	GSE25055	RD	Basal
GSM615348	GSE25055	RD	Basal
GSM615349	GSE25055	RD	LumA
GSM615350	GSE25055	RD	LumB
GSM615351	GSE25055	RD	LumA
GSM615352	GSE25055	RD	LumA
GSM615353	GSE25055	pCR	LumB
GSM615354	GSE25055	pCR	Basal
GSM615355	GSE25055	RD	LumA
GSM615356	GSE25055	RD	LumB
GSM615357	GSE25055	pCR	Basal
GSM615358	GSE25055	RD	LumB
GSM615359	GSE25055	pCR	Basal
GSM615360	GSE25055	RD	LumA
GSM615361	GSE25055	RD	Normal
GSM615362	GSE25055	RD	LumA
GSM615363	GSE25055	RD	Basal
GSM615364	GSE25055	RD	Basal
GSM615365	GSE25055	RD	LumA
GSM615366	GSE25055	RD	LumA
GSM615367	GSE25055	RD	LumB
GSM615368	GSE25055	RD	Basal
GSM615369	GSE25055	RD	Basal
GSM615370	GSE25055	RD	LumA
GSM615371	GSE25055	pCR	Basal
GSM615372	GSE25055	RD	Basal
GSM615373	GSE25055	RD	LumB
GSM615374	GSE25055	RD	LumA
GSM615375	GSE25055	pCR	Basal
GSM615376	GSE25055	RD	Basal
GSM615377	GSE25055	RD	LumB
GSM615378	GSE25055	RD	Basal
GSM615379	GSE25055	pCR	Basal
GSM615380	GSE25055	RD	Basal
GSM615381	GSE25055	RD	LumA
GSM615382	GSE25055	RD	Basal
GSM615383	GSE25055	pCR	LumA
GSM615384	GSE25055	RD	Basal
GSM615385	GSE25055	RD	Basal
GSM615386	GSE25055	RD	LumA
GSM615387	GSE25055	RD	Basal
GSM615388	GSE25055	RD	LumA
GSM615389	GSE25055	RD	LumA
GSM615390	GSE25055	RD	Basal
GSM615391	GSE25055	RD	LumB
GSM615392	GSE25055	RD	Basal
GSM615393	GSE25055	pCR	Basal
GSM615394	GSE25055	pCR	Basal
GSM615395	GSE25055	RD	LumA
GSM615396	GSE25055	pCR	Basal
GSM615397	GSE25055	pCR	Basal
GSM615398	GSE25055	RD	LumB
GSM615399	GSE25055	RD	LumB
GSM615400	GSE25055	RD	LumA
GSM615401	GSE25055	RD	LumB
GSM615402	GSE25055	RD	LumB
GSM615403	GSE25055	RD	Basal
GSM615404	GSE25055	RD	LumB
GSM615405	GSE25055	RD	Her2
GSM615631	GSE25065	RD	LumA
GSM615632	GSE25065	pCR	Basal
GSM615633	GSE25065	RD	LumB
GSM615634	GSE25065	pCR	LumB
GSM615635	GSE25065	pCR	LumB
GSM615636	GSE25065	pCR	LumB
GSM615637	GSE25065	pCR	Basal
GSM615638	GSE25065	RD	Basal
GSM615639	GSE25065	pCR	Basal
GSM615640	GSE25065	RD	Basal
GSM615641	GSE25065	RD	Basal
GSM615642	GSE25065	RD	LumA
GSM615643	GSE25065	RD	Basal
GSM615644	GSE25065	pCR	Basal
GSM615645	GSE25065	RD	LumB
GSM615646	GSE25065	RD	LumA
GSM615647	GSE25065	RD	LumA
GSM615648	GSE25065	RD	Basal
GSM615649	GSE25065	RD	Basal
GSM615650	GSE25065	RD	Basal
GSM615651	GSE25065	RD	Basal
GSM615652	GSE25065	RD	LumB
GSM615653	GSE25065	RD	LumB
GSM615654	GSE25065	RD	LumA
GSM615655	GSE25065	RD	LumB
GSM615656	GSE25065	pCR	Normal
GSM615657	GSE25065	RD	Basal
GSM615658	GSE25065	pCR	Basal
GSM615659	GSE25065	RD	LumA
GSM615660	GSE25065	pCR	Basal
GSM615661	GSE25065	RD	Basal
GSM615662	GSE25065	RD	LumB
GSM615663	GSE25065	pCR	LumB
GSM615664	GSE25065	RD	Normal
GSM615665	GSE25065	pCR	LumA
GSM615666	GSE25065	RD	Basal
GSM615667	GSE25065	RD	Basal
GSM615668	GSE25065	pCR	Basal
GSM615669	GSE25065	pCR	LumB
GSM615670	GSE25065	RD	LumB
GSM615671	GSE25065	RD	Basal
GSM615672	GSE25065	pCR	Basal
GSM615673	GSE25065	RD	LumB
GSM615674	GSE25065	RD	Basal
GSM615675	GSE25065	RD	LumA
GSM615676	GSE25065	pCR	Basal
GSM615677	GSE25065	pCR	Basal
GSM615678	GSE25065	RD	Her2
GSM615679	GSE25065	RD	LumB
GSM615680	GSE25065	pCR	Basal
GSM615681	GSE25065	pCR	Basal
GSM615682	GSE25065	RD	LumA
GSM615683	GSE25065	RD	LumA
GSM615684	GSE25065	RD	Normal
GSM615685	GSE25065	RD	LumA
GSM615686	GSE25065	RD	LumA
GSM615687	GSE25065	RD	Basal
GSM615688	GSE25065	RD	LumA
GSM615689	GSE25065	RD	Basal
GSM615690	GSE25065	RD	LumA
GSM615691	GSE25065	RD	Basal
GSM615692	GSE25065	RD	LumA
GSM615693	GSE25065	RD	LumA
GSM615694	GSE25065	pCR	Basal
GSM615695	GSE25065	pCR	Basal
GSM615696	GSE25065	RD	Basal
GSM615697	GSE25065	RD	LumA
GSM615698	GSE25065	RD	LumA
GSM615699	GSE25065	RD	Basal
GSM615700	GSE25065	RD	LumA
GSM615701	GSE25065	RD	Basal
GSM615702	GSE25065	RD	LumB
GSM615703	GSE25065	RD	Normal
GSM615704	GSE25065	RD	Normal
GSM615705	GSE25065	RD	LumA
GSM615706	GSE25065	pCR	Basal
GSM615707	GSE25065	RD	Basal
GSM615708	GSE25065	RD	LumB
GSM615709	GSE25065	RD	LumB
GSM615710	GSE25065	RD	LumA
GSM615711	GSE25065	RD	LumA
GSM615712	GSE25065	RD	Basal
GSM615713	GSE25065	RD	LumA
GSM615714	GSE25065	RD	Basal
GSM615715	GSE25065	RD	Basal
GSM615716	GSE25065	RD	Basal
GSM615717	GSE25065	RD	Normal
GSM615718	GSE25065	RD	LumA
GSM615719	GSE25065	RD	LumA
GSM615720	GSE25065	RD	LumA
GSM615721	GSE25065	RD	LumA
GSM615722	GSE25065	RD	LumA
GSM615723	GSE25065	pCR	LumB
GSM615724	GSE25065	pCR	LumA
GSM615725	GSE25065	RD	LumA
GSM615726	GSE25065	RD	LumB
GSM615727	GSE25065	pCR	Basal
GSM615728	GSE25065	RD	Basal
GSM615729	GSE25065	RD	LumA
GSM615730	GSE25065	RD	Basal
GSM615731	GSE25065	RD	LumB
GSM615732	GSE25065	RD	Basal
GSM615733	GSE25065	pCR	Basal
GSM615734	GSE25065	RD	LumA
GSM615735	GSE25065	RD	LumB
GSM615736	GSE25065	pCR	LumB
GSM615737	GSE25065	pCR	Basal
GSM615738	GSE25065	RD	LumA
GSM615739	GSE25065	RD	Basal
GSM615740	GSE25065	RD	LumA
GSM615741	GSE25065	RD	Basal
GSM615742	GSE25065	pCR	Basal
GSM615743	GSE25065	RD	LumA
GSM615744	GSE25065	pCR	Normal
GSM615745	GSE25065	RD	LumA
GSM615746	GSE25065	RD	Normal
GSM615747	GSE25065	RD	LumA
GSM615748	GSE25065	pCR	Basal
GSM615749	GSE25065	RD	LumB
GSM615750	GSE25065	RD	LumA
GSM615751	GSE25065	RD	LumA
GSM615752	GSE25065	RD	LumA
GSM615753	GSE25065	RD	Her2
GSM615754	GSE25065	RD	Her2
GSM615755	GSE25065	RD	Basal
GSM615756	GSE25065	NA	LumA
GSM615757	GSE25065	NA	Basal
GSM615758	GSE25065	NA	LumA
GSM615759	GSE25065	NA	LumA
GSM615760	GSE25065	NA	LumB
GSM615761	GSE25065	NA	LumA
GSM615762	GSE25065	NA	Basal
GSM615763	GSE25065	NA	Basal
GSM615764	GSE25065	NA	Basal
GSM615765	GSE25065	NA	Normal
GSM615766	GSE25065	NA	Normal
GSM615767	GSE25065	NA	Normal
GSM615768	GSE25065	NA	LumA
GSM615769	GSE25065	NA	Basal
GSM615770	GSE25065	NA	LumA
GSM615771	GSE25065	RD	Her2
GSM615772	GSE25065	RD	LumA
GSM615773	GSE25065	pCR	Basal
GSM615774	GSE25065	RD	Her2
GSM615775	GSE25065	pCR	Her2
GSM615776	GSE25065	RD	Basal
GSM615777	GSE25065	RD	LumA
GSM615778	GSE25065	RD	Her2
GSM615779	GSE25065	pCR	Normal
GSM615780	GSE25065	pCR	Normal
GSM615781	GSE25065	RD	LumB
GSM615782	GSE25065	pCR	Normal
GSM615783	GSE25065	RD	Normal
GSM615784	GSE25065	RD	Normal
GSM615785	GSE25065	RD	Her2
GSM615786	GSE25065	RD	Basal
GSM615787	GSE25065	RD	Basal
GSM615788	GSE25065	RD	LumB
GSM615789	GSE25065	RD	LumB
GSM615790	GSE25065	NA	LumB
GSM615791	GSE25065	RD	LumA
GSM615792	GSE25065	RD	LumB
GSM615793	GSE25065	pCR	Her2
GSM615794	GSE25065	RD	Basal
GSM615795	GSE25065	RD	LumB
GSM615796	GSE25065	RD	Her2
GSM615797	GSE25065	RD	LumA
GSM615798	GSE25065	pCR	Basal
GSM615799	GSE25065	RD	LumA
GSM615800	GSE25065	RD	Basal
GSM615801	GSE25065	RD	Basal
GSM615802	GSE25065	pCR	LumB
GSM615803	GSE25065	pCR	Her2
GSM615804	GSE25065	RD	Basal
GSM615805	GSE25065	RD	Her2
GSM615806	GSE25065	RD	Basal
GSM615807	GSE25065	RD	LumA
GSM615808	GSE25065	RD	LumA
GSM615809	GSE25065	RD	LumB
GSM615810	GSE25065	RD	LumA
GSM615811	GSE25065	RD	LumA
GSM615812	GSE25065	RD	Her2
GSM615813	GSE25065	RD	Basal
GSM615814	GSE25065	RD	LumB
GSM615815	GSE25065	RD	Basal
GSM615816	GSE25065	RD	LumA
GSM615817	GSE25065	RD	Normal
GSM615818	GSE25065	RD	LumA
GSM615819	GSE25065	RD	LumA
GSM615820	GSE25065	RD	LumA
GSM615821	GSE25065	RD	LumB
GSM615822	GSE25065	pCR	Her2
GSM615823	GSE25065	RD	Her2
GSM615824	GSE25065	pCR	Normal
GSM615825	GSE25065	RD	LumA
GSM615826	GSE25065	RD	LumA
GSM615827	GSE25065	RD	Normal
GSM615828	GSE25065	RD	LumA
GSM505329	GSE20194	RD	LumB
GSM505335	GSE20194	pCR	Basal
GSM505340	GSE20194	RD	Her2
GSM505341	GSE20194	pCR	LumA
GSM505342	GSE20194	pCR	Her2
GSM505349	GSE20194	pCR	Her2
GSM505362	GSE20194	RD	LumA
GSM505367	GSE20194	RD	LumB
GSM505369	GSE20194	RD	Basal
GSM505373	GSE20194	pCR	Her2
GSM505376	GSE20194	RD	Her2
GSM505377	GSE20194	RD	Her2
GSM505379	GSE20194	RD	LumB
GSM505380	GSE20194	RD	Her2
GSM505381	GSE20194	RD	Her2
GSM505383	GSE20194	RD	LumA
GSM505384	GSE20194	RD	Her2
GSM505385	GSE20194	RD	Her2
GSM505386	GSE20194	pCR	Her2
GSM505387	GSE20194	pCR	Her2
GSM505388	GSE20194	RD	LumB
GSM505389	GSE20194	RD	LumB
GSM505390	GSE20194	pCR	Normal
GSM505391	GSE20194	pCR	Her2
GSM505393	GSE20194	RD	LumA
GSM505394	GSE20194	RD	Her2
GSM505395	GSE20194	RD	LumB
GSM505396	GSE20194	RD	Normal
GSM505397	GSE20194	RD	Normal
GSM505399	GSE20194	RD	LumA
GSM505400	GSE20194	RD	Her2
GSM505401	GSE20194	RD	Her2
GSM505403	GSE20194	RD	LumA
GSM505404	GSE20194	RD	LumA
GSM505405	GSE20194	RD	LumA
GSM505406	GSE20194	RD	LumA
GSM505407	GSE20194	RD	LumA
GSM505409	GSE20194	RD	LumB
GSM505414	GSE20194	RD	Normal
GSM505417	GSE20194	RD	Basal
GSM505418	GSE20194	RD	Her2
GSM505419	GSE20194	pCR	Her2
GSM505425	GSE20194	RD	Her2
GSM505429	GSE20194	RD	LumA
GSM505431	GSE20194	RD	LumB
GSM505433	GSE20194	RD	Normal
GSM505434	GSE20194	pCR	Basal
GSM505435	GSE20194	pCR	Her2
GSM505436	GSE20194	pCR	Basal
GSM505437	GSE20194	pCR	Her2
GSM505438	GSE20194	pCR	Basal
GSM505439	GSE20194	pCR	Her2
GSM505440	GSE20194	RD	Normal
GSM505441	GSE20194	RD	LumB
GSM505442	GSE20194	RD	Her2
GSM505443	GSE20194	RD	LumA
GSM505444	GSE20194	RD	LumB
GSM505445	GSE20194	pCR	Basal
GSM505446	GSE20194	RD	Normal
GSM505447	GSE20194	pCR	Her2
GSM505450	GSE20194	RD	Her2
GSM505461	GSE20194	RD	Her2
GSM505463	GSE20194	pCR	Her2
GSM505470	GSE20194	RD	Normal
GSM505471	GSE20194	RD	LumB
GSM505482	GSE20194	RD	LumA
GSM505484	GSE20194	RD	LumA
GSM505490	GSE20194	RD	Basal
GSM505491	GSE20194	RD	Normal
GSM505492	GSE20194	NA	Basal
GSM505493	GSE20194	NA	Basal
GSM505494	GSE20194	NA	LumB
GSM505495	GSE20194	NA	Basal
GSM505496	GSE20194	NA	Basal
GSM505497	GSE20194	NA	Basal
GSM505498	GSE20194	NA	Normal
GSM505499	GSE20194	NA	Her2
GSM505500	GSE20194	RD	Normal
GSM505501	GSE20194	NA	Normal
GSM505502	GSE20194	NA	Normal
GSM505503	GSE20194	RD	Basal
GSM505504	GSE20194	RD	Basal
GSM505505	GSE20194	RD	Her2
GSM505507	GSE20194	pCR	LumA
GSM505511	GSE20194	pCR	Her2
GSM505521	GSE20194	pCR	Basal
GSM505522	GSE20194	RD	LumA
GSM505531	GSE20194	pCR	Basal
GSM505546	GSE20194	RD	Normal
GSM505555	GSE20194	RD	Basal
GSM505604	GSE20194	RD	LumB
GSM549230	GSE22093	pCR	Basal
GSM549231	GSE22093	pCR	Basal
GSM549232	GSE22093	pCR	Basal
GSM549233	GSE22093	RD	Basal
GSM549234	GSE22093	RD	Basal
GSM549235	GSE22093	RD	Normal
GSM549236	GSE22093	pCR	Basal
GSM549237	GSE22093	pCR	Basal
GSM549238	GSE22093	pCR	Basal
GSM549239	GSE22093	RD	Her2
GSM549240	GSE22093	pCR	Basal
GSM549241	GSE22093	RD	LumA
GSM549242	GSE22093	pCR	Basal
GSM549243	GSE22093	RD	Basal
GSM549244	GSE22093	RD	Basal
GSM549245	GSE22093	RD	Basal
GSM549246	GSE22093	RD	Basal
GSM549247	GSE22093	RD	Basal
GSM549248	GSE22093	RD	Her2
GSM549249	GSE22093	RD	Basal
GSM549250	GSE22093	RD	Basal
GSM549251	GSE22093	pCR	Basal
GSM549252	GSE22093	pCR	Basal
GSM549253	GSE22093	pCR	Basal
GSM549254	GSE22093	pCR	Basal
GSM549255	GSE22093	pCR	Basal
GSM549256	GSE22093	pCR	Basal
GSM549257	GSE22093	pCR	Basal
GSM549258	GSE22093	pCR	LumB
GSM549259	GSE22093	pCR	Normal
GSM549260	GSE22093	RD	Basal
GSM549261	GSE22093	RD	Normal
GSM549262	GSE22093	RD	Basal
GSM549263	GSE22093	pCR	Basal
GSM549264	GSE22093	pCR	LumB
GSM549265	GSE22093	RD	Basal
GSM549266	GSE22093	RD	LumB
GSM549267	GSE22093	pCR	Basal
GSM549268	GSE22093	RD	LumA
GSM549269	GSE22093	RD	LumA
GSM549270	GSE22093	RD	LumB
GSM549271	GSE22093	RD	Basal
GSM549272	GSE22093	RD	LumA
GSM549274	GSE22093	RD	LumA
GSM549276	GSE22093	RD	LumB
GSM549277	GSE22093	RD	LumA
GSM549278	GSE22093	RD	Basal
GSM549279	GSE22093	RD	Basal
GSM549280	GSE22093	RD	LumB
GSM549281	GSE22093	RD	LumA
GSM549282	GSE22093	RD	Basal
GSM549283	GSE22093	RD	LumA
GSM549284	GSE22093	RD	LumB
GSM549285	GSE22093	RD	LumA
GSM549286	GSE22093	pCR	LumA
GSM549287	GSE22093	RD	Basal
GSM549288	GSE22093	RD	LumA
GSM549289	GSE22093	RD	Basal
GSM549291	GSE22093	RD	Basal
GSM549292	GSE22093	RD	LumA
GSM549293	GSE22093	RD	LumB
GSM549294	GSE22093	RD	Her2
GSM549295	GSE22093	RD	LumB
GSM549296	GSE22093	RD	Basal
GSM549297	GSE22093	RD	LumA
GSM549298	GSE22093	RD	Normal
GSM549299	GSE22093	RD	LumA
GSM549300	GSE22093	RD	LumB
GSM549301	GSE22093	RD	LumA
GSM549303	GSE22093	RD	Basal
GSM549304	GSE22093	RD	LumB
GSM549305	GSE22093	RD	LumA
GSM549306	GSE22093	pCR	Basal
GSM549308	GSE22093	pCR	Normal
GSM549310	GSE22093	RD	Basal
GSM750734	GSE22093	pCR	Her2
GSM750735	GSE22093	RD	Her2
GSM750736	GSE22093	RD	Her2
GSM750737	GSE22093	NA	Her2
GSM750738	GSE22093	pCR	Her2
GSM750739	GSE22093	RD	Basal
GSM750740	GSE22093	NA	Normal
GSM750741	GSE22093	RD	Her2
GSM750742	GSE22093	RD	Basal
GSM750743	GSE22093	RD	Her2
GSM750744	GSE22093	RD	Her2
GSM750745	GSE22093	pCR	Her2
GSM750746	GSE22093	pCR	Normal
GSM750747	GSE22093	NA	Normal
GSM750748	GSE22093	RD	Normal
GSM750749	GSE22093	RD	Her2
GSM750750	GSE22093	RD	Her2
GSM750751	GSE22093	NA	Normal
GSM750752	GSE22093	NA	Basal
GSM750753	GSE22093	RD	LumB
GSM750754	GSE22093	NA	Basal
GSM508012	GSE20271	pCR	Basal
GSM508013	GSE20271	RD	Normal
GSM508014	GSE20271	RD	Basal
GSM508015	GSE20271	RD	LumA
GSM508016	GSE20271	RD	LumA
GSM508017	GSE20271	RD	Normal
GSM508018	GSE20271	RD	Normal
GSM508019	GSE20271	RD	Basal
GSM508020	GSE20271	RD	Normal
GSM508021	GSE20271	RD	LumA
GSM508022	GSE20271	RD	Her2
GSM508023	GSE20271	RD	LumB
GSM508033	GSE20271	RD	LumA
GSM508040	GSE20271	RD	Her2
GSM508041	GSE20271	RD	Her2
GSM508052	GSE20271	RD	Her2
GSM508058	GSE20271	RD	Basal
GSM508060	GSE20271	RD	LumB
GSM508061	GSE20271	RD	LumA
GSM508062	GSE20271	RD	LumB
GSM508063	GSE20271	RD	LumA
GSM508064	GSE20271	RD	LumA
GSM508065	GSE20271	RD	LumA
GSM508067	GSE20271	RD	Basal
GSM508068	GSE20271	RD	Basal
GSM508070	GSE20271	RD	Her2
GSM508071	GSE20271	pCR	Basal
GSM508072	GSE20271	RD	Her2
GSM508073	GSE20271	RD	Normal
GSM508074	GSE20271	RD	Normal
GSM508075	GSE20271	RD	Normal
GSM508076	GSE20271	RD	LumA
GSM508077	GSE20271	RD	LumA
GSM508078	GSE20271	RD	LumA
GSM508079	GSE20271	RD	Basal
GSM508080	GSE20271	RD	Basal
GSM508082	GSE20271	RD	LumA
GSM508083	GSE20271	RD	LumA
GSM508086	GSE20271	RD	Her2
GSM508087	GSE20271	pCR	Normal
GSM508096	GSE20271	RD	Basal
GSM508098	GSE20271	RD	LumB
GSM508099	GSE20271	pCR	Her2
GSM508100	GSE20271	RD	Normal
GSM508101	GSE20271	RD	Normal
GSM508102	GSE20271	RD	Basal
GSM508103	GSE20271	RD	LumA
GSM508104	GSE20271	pCR	Normal
GSM508105	GSE20271	pCR	LumB
GSM508106	GSE20271	RD	Normal
GSM508107	GSE20271	RD	LumA
GSM508108	GSE20271	RD	LumA
GSM508109	GSE20271	RD	Normal
GSM508110	GSE20271	RD	Normal
GSM508111	GSE20271	RD	Basal
GSM508112	GSE20271	RD	Her2
GSM508113	GSE20271	RD	Basal
GSM508131	GSE20271	RD	Normal
GSM508134	GSE20271	RD	Basal
GSM508135	GSE20271	RD	Her2
GSM508141	GSE20271	RD	LumB
GSM508143	GSE20271	RD	LumA
GSM508148	GSE20271	RD	Her2
GSM508150	GSE20271	pCR	LumA
GSM508151	GSE20271	pCR	Her2
GSM508152	GSE20271	pCR	Basal
GSM508153	GSE20271	RD	LumB
GSM508154	GSE20271	RD	LumB
GSM508155	GSE20271	RD	LumA
GSM508156	GSE20271	RD	Her2
GSM508157	GSE20271	RD	Her2
GSM508160	GSE20271	RD	Basal
GSM508161	GSE20271	RD	Basal
GSM508162	GSE20271	RD	Basal
GSM508164	GSE20271	pCR	Her2
GSM508165	GSE20271	pCR	Basal
GSM508166	GSE20271	RD	LumA
GSM508167	GSE20271	RD	LumA
GSM508168	GSE20271	RD	LumA
GSM508169	GSE20271	RD	LumB
GSM508170	GSE20271	pCR	Normal
GSM282373	GSE11121	NA	Her2
GSM282374	GSE11121	NA	LumA
GSM282375	GSE11121	NA	Normal
GSM282376	GSE11121	NA	LumA
GSM282377	GSE11121	NA	LumA
GSM282378	GSE11121	NA	LumA
GSM282379	GSE11121	NA	LumB
GSM282380	GSE11121	NA	Her2
GSM282381	GSE11121	NA	LumA
GSM282382	GSE11121	NA	LumA
GSM282383	GSE11121	NA	LumA
GSM282384	GSE11121	NA	LumA
GSM282385	GSE11121	NA	Basal
GSM282386	GSE11121	NA	LumB
GSM282387	GSE11121	NA	LumA
GSM282388	GSE11121	NA	LumA
GSM282389	GSE11121	NA	LumA
GSM282390	GSE11121	NA	LumA
GSM282391	GSE11121	NA	Normal
GSM282392	GSE11121	NA	Her2
GSM282393	GSE11121	NA	Normal
GSM282394	GSE11121	NA	LumB
GSM282395	GSE11121	NA	LumA
GSM282396	GSE11121	NA	Her2
GSM282397	GSE11121	NA	LumA
GSM282398	GSE11121	NA	Basal
GSM282399	GSE11121	NA	LumB
GSM282400	GSE11121	NA	LumA
GSM282401	GSE11121	NA	Normal
GSM282402	GSE11121	NA	LumA
GSM282403	GSE11121	NA	LumB
GSM282404	GSE11121	NA	LumA
GSM282405	GSE11121	NA	LumA
GSM282406	GSE11121	NA	LumA
GSM282407	GSE11121	NA	Normal
GSM282408	GSE11121	NA	LumA
GSM282409	GSE11121	NA	Her2
GSM282410	GSE11121	NA	Her2
GSM282411	GSE11121	NA	LumA
GSM282412	GSE11121	NA	LumA
GSM282413	GSE11121	NA	Basal
GSM282414	GSE11121	NA	LumA
GSM282415	GSE11121	NA	LumA
GSM282416	GSE11121	NA	LumA
GSM282417	GSE11121	NA	LumA
GSM282418	GSE11121	NA	Normal
GSM282419	GSE11121	NA	LumA
GSM282420	GSE11121	NA	Normal
GSM282421	GSE11121	NA	LumA
GSM282422	GSE11121	NA	LumA
GSM282423	GSE11121	NA	LumA
GSM282424	GSE11121	NA	LumA
GSM282425	GSE11121	NA	LumA
GSM282426	GSE11121	NA	LumA
GSM282427	GSE11121	NA	Basal
GSM282428	GSE11121	NA	LumB
GSM282429	GSE11121	NA	Basal
GSM282430	GSE11121	NA	LumA
GSM282431	GSE11121	NA	LumA
GSM282432	GSE11121	NA	LumA
GSM282433	GSE11121	NA	LumA
GSM282434	GSE11121	NA	Normal
GSM282435	GSE11121	NA	Basal
GSM282436	GSE11121	NA	Normal
GSM282437	GSE11121	NA	LumA
GSM282438	GSE11121	NA	LumA
GSM282439	GSE11121	NA	LumA
GSM282440	GSE11121	NA	Basal
GSM282441	GSE11121	NA	LumA
GSM282442	GSE11121	NA	LumA
GSM282443	GSE11121	NA	LumA
GSM282444	GSE11121	NA	LumA
GSM282445	GSE11121	NA	LumA
GSM282446	GSE11121	NA	Basal
GSM282447	GSE11121	NA	Normal
GSM282448	GSE11121	NA	Normal
GSM282449	GSE11121	NA	LumA
GSM282450	GSE11121	NA	LumB
GSM282451	GSE11121	NA	LumA
GSM282452	GSE11121	NA	LumA
GSM282453	GSE11121	NA	Normal
GSM282454	GSE11121	NA	Basal
GSM282455	GSE11121	NA	LumA
GSM282456	GSE11121	NA	LumA
GSM282457	GSE11121	NA	Her2
GSM282458	GSE11121	NA	LumA
GSM282459	GSE11121	NA	Normal
GSM282460	GSE11121	NA	LumA
GSM282461	GSE11121	NA	LumA
GSM282462	GSE11121	NA	LumA
GSM282463	GSE11121	NA	LumA
GSM282464	GSE11121	NA	Basal
GSM282465	GSE11121	NA	Basal
GSM282466	GSE11121	NA	LumA
GSM282467	GSE11121	NA	Normal
GSM282468	GSE11121	NA	Her2
GSM282469	GSE11121	NA	LumA
GSM282470	GSE11121	NA	Normal
GSM282471	GSE11121	NA	Basal
GSM282472	GSE11121	NA	LumB
GSM282473	GSE11121	NA	LumB
GSM282474	GSE11121	NA	Basal
GSM282475	GSE11121	NA	Her2
GSM282476	GSE11121	NA	LumA
GSM282477	GSE11121	NA	Her2
GSM282478	GSE11121	NA	Basal
GSM282479	GSE11121	NA	LumA
GSM282480	GSE11121	NA	LumB
GSM282481	GSE11121	NA	LumA
GSM282482	GSE11121	NA	Basal
GSM282483	GSE11121	NA	Her2
GSM282484	GSE11121	NA	LumB
GSM282485	GSE11121	NA	LumA
GSM282486	GSE11121	NA	LumA
GSM282487	GSE11121	NA	LumA
GSM282488	GSE11121	NA	LumA
GSM282489	GSE11121	NA	Her2
GSM282490	GSE11121	NA	LumA
GSM282491	GSE11121	NA	LumB
GSM282492	GSE11121	NA	LumA
GSM282493	GSE11121	NA	Her2
GSM282494	GSE11121	NA	Normal
GSM282495	GSE11121	NA	LumB
GSM282496	GSE11121	NA	LumA
GSM282497	GSE11121	NA	Basal
GSM282498	GSE11121	NA	LumA
GSM282499	GSE11121	NA	LumA
GSM282500	GSE11121	NA	Normal
GSM282501	GSE11121	NA	Normal
GSM282502	GSE11121	NA	Her2
GSM282503	GSE11121	NA	Normal
GSM282504	GSE11121	NA	LumA
GSM282505	GSE11121	NA	LumA
GSM282506	GSE11121	NA	LumA
GSM282507	GSE11121	NA	Her2
GSM282508	GSE11121	NA	Basal
GSM282509	GSE11121	NA	LumA
GSM282510	GSE11121	NA	Her2
GSM282511	GSE11121	NA	Basal
GSM282512	GSE11121	NA	LumA
GSM282513	GSE11121	NA	LumB
GSM282514	GSE11121	NA	LumA
GSM282515	GSE11121	NA	LumA
GSM282516	GSE11121	NA	LumA
GSM282517	GSE11121	NA	LumA
GSM282518	GSE11121	NA	Her2
GSM282519	GSE11121	NA	LumA
GSM282520	GSE11121	NA	LumA
GSM282521	GSE11121	NA	LumA
GSM282522	GSE11121	NA	LumA
GSM282523	GSE11121	NA	LumA
GSM282524	GSE11121	NA	LumA
GSM282525	GSE11121	NA	LumB
GSM282526	GSE11121	NA	Basal
GSM282527	GSE11121	NA	LumA
GSM282528	GSE11121	NA	Basal
GSM282529	GSE11121	NA	LumA
GSM282530	GSE11121	NA	LumA
GSM282531	GSE11121	NA	LumA
GSM282532	GSE11121	NA	LumA
GSM282533	GSE11121	NA	LumA
GSM282534	GSE11121	NA	LumA
GSM282535	GSE11121	NA	Normal
GSM282536	GSE11121	NA	LumA
GSM282537	GSE11121	NA	LumB
GSM282538	GSE11121	NA	LumB
GSM282539	GSE11121	NA	LumB
GSM282540	GSE11121	NA	LumA
GSM282541	GSE11121	NA	LumA
GSM282542	GSE11121	NA	LumA
GSM282543	GSE11121	NA	LumA
GSM282544	GSE11121	NA	LumA
GSM282545	GSE11121	NA	LumB
GSM282546	GSE11121	NA	LumA
GSM282547	GSE11121	NA	Normal
GSM282548	GSE11121	NA	LumA
GSM282549	GSE11121	NA	LumA
GSM282550	GSE11121	NA	LumA
GSM282551	GSE11121	NA	Basal
GSM282552	GSE11121	NA	LumA
GSM282553	GSE11121	NA	Her2
GSM282554	GSE11121	NA	LumA
GSM282555	GSE11121	NA	Normal
GSM282556	GSE11121	NA	LumB
GSM282557	GSE11121	NA	LumA
GSM282558	GSE11121	NA	Normal
GSM282559	GSE11121	NA	Normal
GSM282560	GSE11121	NA	LumA
GSM282561	GSE11121	NA	LumB
GSM282562	GSE11121	NA	LumA
GSM282563	GSE11121	NA	Normal
GSM282564	GSE11121	NA	LumA
GSM282565	GSE11121	NA	Basal
GSM282566	GSE11121	NA	LumA
GSM282567	GSE11121	NA	LumB
GSM282568	GSE11121	NA	LumB
GSM282569	GSE11121	NA	Basal
GSM282570	GSE11121	NA	LumB
GSM282571	GSE11121	NA	LumA
GSM282572	GSE11121	NA	LumA
GSM36777	GSE2034	NA	LumA
GSM36778	GSE2034	NA	Her2
GSM36779	GSE2034	NA	LumA
GSM36780	GSE2034	NA	Her2
GSM36781	GSE2034	NA	Her2
GSM36782	GSE2034	NA	LumA
GSM36783	GSE2034	NA	LumA
GSM36784	GSE2034	NA	LumA
GSM36785	GSE2034	NA	LumB
GSM36786	GSE2034	NA	Normal
GSM36787	GSE2034	NA	LumB
GSM36788	GSE2034	NA	Basal
GSM36789	GSE2034	NA	LumB
GSM36790	GSE2034	NA	LumA
GSM36791	GSE2034	NA	LumA
GSM36792	GSE2034	NA	LumB
GSM36793	GSE2034	NA	Normal
GSM36794	GSE2034	NA	Basal
GSM36795	GSE2034	NA	Basal
GSM36796	GSE2034	NA	LumA
GSM36797	GSE2034	NA	Basal
GSM36798	GSE2034	NA	Basal
GSM36799	GSE2034	NA	LumA
GSM36800	GSE2034	NA	LumB
GSM36801	GSE2034	NA	LumB
GSM36802	GSE2034	NA	LumA
GSM36803	GSE2034	NA	LumA
GSM36804	GSE2034	NA	LumA
GSM36805	GSE2034	NA	LumB
GSM36806	GSE2034	NA	LumA
GSM36807	GSE2034	NA	Normal
GSM36808	GSE2034	NA	Basal
GSM36809	GSE2034	NA	Basal
GSM36810	GSE2034	NA	LumB
GSM36811	GSE2034	NA	Normal
GSM36812	GSE2034	NA	LumA
GSM36813	GSE2034	NA	Basal
GSM36814	GSE2034	NA	Her2
GSM36815	GSE2034	NA	LumA
GSM36816	GSE2034	NA	Basal
GSM36817	GSE2034	NA	Basal
GSM36818	GSE2034	NA	LumA
GSM36819	GSE2034	NA	Normal
GSM36820	GSE2034	NA	LumB
GSM36821	GSE2034	NA	LumA
GSM36822	GSE2034	NA	Basal
GSM36823	GSE2034	NA	Basal
GSM36824	GSE2034	NA	Basal
GSM36825	GSE2034	NA	LumA
GSM36826	GSE2034	NA	LumA
GSM36827	GSE2034	NA	Basal
GSM36828	GSE2034	NA	Basal
GSM36829	GSE2034	NA	LumB
GSM36830	GSE2034	NA	LumA
GSM36831	GSE2034	NA	LumA
GSM36832	GSE2034	NA	LumA
GSM36833	GSE2034	NA	Her2
GSM36834	GSE2034	NA	Her2
GSM36835	GSE2034	NA	Basal
GSM36836	GSE2034	NA	LumA
GSM36837	GSE2034	NA	LumA
GSM36838	GSE2034	NA	LumA
GSM36839	GSE2034	NA	LumA
GSM36840	GSE2034	NA	LumA
GSM36841	GSE2034	NA	LumB
GSM36842	GSE2034	NA	Normal
GSM36843	GSE2034	NA	LumA
GSM36844	GSE2034	NA	LumB
GSM36845	GSE2034	NA	LumA
GSM36846	GSE2034	NA	Basal
GSM36847	GSE2034	NA	Basal
GSM36848	GSE2034	NA	Normal
GSM36849	GSE2034	NA	LumA
GSM36850	GSE2034	NA	LumA
GSM36851	GSE2034	NA	Basal
GSM36852	GSE2034	NA	LumA
GSM36853	GSE2034	NA	LumA
GSM36854	GSE2034	NA	LumA
GSM36855	GSE2034	NA	Basal
GSM36856	GSE2034	NA	LumA
GSM36857	GSE2034	NA	LumB
GSM36858	GSE2034	NA	Her2
GSM36859	GSE2034	NA	LumA
GSM36860	GSE2034	NA	Her2
GSM36861	GSE2034	NA	LumA
GSM36862	GSE2034	NA	Basal
GSM36863	GSE2034	NA	Her2
GSM36864	GSE2034	NA	LumB
GSM36865	GSE2034	NA	Basal
GSM36866	GSE2034	NA	LumA
GSM36867	GSE2034	NA	LumA
GSM36868	GSE2034	NA	LumA
GSM36869	GSE2034	NA	LumA
GSM36870	GSE2034	NA	Her2
GSM36871	GSE2034	NA	LumA
GSM36872	GSE2034	NA	Basal
GSM36873	GSE2034	NA	LumB
GSM36874	GSE2034	NA	LumA
GSM36875	GSE2034	NA	Basal
GSM36876	GSE2034	NA	Basal
GSM36877	GSE2034	NA	LumB
GSM36878	GSE2034	NA	LumB
GSM36879	GSE2034	NA	Normal
GSM36880	GSE2034	NA	Normal
GSM36881	GSE2034	NA	LumB
GSM36882	GSE2034	NA	Normal
GSM36883	GSE2034	NA	Normal
GSM36884	GSE2034	NA	Her2
GSM36885	GSE2034	NA	Normal
GSM36886	GSE2034	NA	Basal
GSM36887	GSE2034	NA	LumA
GSM36888	GSE2034	NA	LumB
GSM36889	GSE2034	NA	Her2
GSM36890	GSE2034	NA	Normal
GSM36891	GSE2034	NA	Basal
GSM36892	GSE2034	NA	Her2
GSM36893	GSE2034	NA	LumA
GSM36894	GSE2034	NA	Normal
GSM36895	GSE2034	NA	LumA
GSM36896	GSE2034	NA	LumA
GSM36897	GSE2034	NA	Normal
GSM36898	GSE2034	NA	Normal
GSM36899	GSE2034	NA	LumB
GSM36900	GSE2034	NA	Basal
GSM36901	GSE2034	NA	Basal
GSM36902	GSE2034	NA	Basal
GSM36903	GSE2034	NA	LumB
GSM36904	GSE2034	NA	Normal
GSM36905	GSE2034	NA	Her2
GSM36906	GSE2034	NA	Her2
GSM36907	GSE2034	NA	LumA
GSM36908	GSE2034	NA	LumB
GSM36909	GSE2034	NA	Normal
GSM36910	GSE2034	NA	LumA
GSM36911	GSE2034	NA	LumA
GSM36912	GSE2034	NA	Basal
GSM36913	GSE2034	NA	LumA
GSM36914	GSE2034	NA	LumA
GSM36915	GSE2034	NA	Normal
GSM36916	GSE2034	NA	LumA
GSM36917	GSE2034	NA	Normal
GSM36918	GSE2034	NA	Basal
GSM36919	GSE2034	NA	LumA
GSM36920	GSE2034	NA	Her2
GSM36921	GSE2034	NA	LumB
GSM36922	GSE2034	NA	LumA
GSM36923	GSE2034	NA	Basal
GSM36924	GSE2034	NA	LumB
GSM36925	GSE2034	NA	LumA
GSM36926	GSE2034	NA	Her2
GSM36927	GSE2034	NA	Basal
GSM36928	GSE2034	NA	LumA
GSM36929	GSE2034	NA	Her2
GSM36930	GSE2034	NA	LumB
GSM36931	GSE2034	NA	Basal
GSM36932	GSE2034	NA	Normal
GSM36933	GSE2034	NA	Her2
GSM36934	GSE2034	NA	Her2
GSM36935	GSE2034	NA	Basal
GSM36936	GSE2034	NA	LumA
GSM36937	GSE2034	NA	Basal
GSM36938	GSE2034	NA	LumA
GSM36939	GSE2034	NA	Basal
GSM36940	GSE2034	NA	Basal
GSM36941	GSE2034	NA	Basal
GSM36942	GSE2034	NA	LumA
GSM36943	GSE2034	NA	Normal
GSM36944	GSE2034	NA	Normal
GSM36945	GSE2034	NA	LumA
GSM36946	GSE2034	NA	LumB
GSM36947	GSE2034	NA	LumB
GSM36948	GSE2034	NA	LumB
GSM36949	GSE2034	NA	Basal
GSM36950	GSE2034	NA	LumA
GSM36951	GSE2034	NA	LumA
GSM36952	GSE2034	NA	Basal
GSM36953	GSE2034	NA	Basal
GSM36954	GSE2034	NA	LumB
GSM36955	GSE2034	NA	Her2
GSM36956	GSE2034	NA	LumB
GSM36957	GSE2034	NA	LumA
GSM36958	GSE2034	NA	Normal
GSM36959	GSE2034	NA	Basal
GSM36960	GSE2034	NA	Basal
GSM36961	GSE2034	NA	Basal
GSM36962	GSE2034	NA	Normal
GSM36963	GSE2034	NA	LumA
GSM36964	GSE2034	NA	Her2
GSM36965	GSE2034	NA	LumA
GSM36966	GSE2034	NA	Basal
GSM36967	GSE2034	NA	Her2
GSM36968	GSE2034	NA	Basal
GSM36969	GSE2034	NA	Basal
GSM36970	GSE2034	NA	LumA
GSM36971	GSE2034	NA	LumA
GSM36972	GSE2034	NA	LumB
GSM36973	GSE2034	NA	LumA
GSM36974	GSE2034	NA	LumB
GSM36975	GSE2034	NA	Her2
GSM36976	GSE2034	NA	LumA
GSM36977	GSE2034	NA	Basal
GSM36978	GSE2034	NA	Normal
GSM36979	GSE2034	NA	LumB
GSM36980	GSE2034	NA	LumA
GSM36981	GSE2034	NA	Basal
GSM36982	GSE2034	NA	Normal
GSM36983	GSE2034	NA	LumA
GSM36984	GSE2034	NA	LumB
GSM36985	GSE2034	NA	LumB
GSM36986	GSE2034	NA	LumA
GSM36987	GSE2034	NA	LumA
GSM36988	GSE2034	NA	LumA
GSM36989	GSE2034	NA	LumB
GSM36990	GSE2034	NA	LumA
GSM36991	GSE2034	NA	Basal
GSM36992	GSE2034	NA	Her2
GSM36993	GSE2034	NA	Normal
GSM36994	GSE2034	NA	LumA
GSM36995	GSE2034	NA	Her2
GSM36996	GSE2034	NA	Her2
GSM36997	GSE2034	NA	LumB
GSM36998	GSE2034	NA	LumA
GSM36999	GSE2034	NA	LumA
GSM37000	GSE2034	NA	LumA
GSM37001	GSE2034	NA	Normal
GSM37002	GSE2034	NA	Basal
GSM37003	GSE2034	NA	LumB
GSM37004	GSE2034	NA	LumB
GSM37005	GSE2034	NA	LumA
GSM37006	GSE2034	NA	LumB
GSM37007	GSE2034	NA	LumB
GSM37008	GSE2034	NA	LumA
GSM37009	GSE2034	NA	LumA
GSM37010	GSE2034	NA	LumA
GSM37011	GSE2034	NA	LumA
GSM37012	GSE2034	NA	LumA
GSM37013	GSE2034	NA	LumA
GSM37014	GSE2034	NA	LumB
GSM37015	GSE2034	NA	LumA
GSM37016	GSE2034	NA	Her2
GSM37017	GSE2034	NA	Basal
GSM37018	GSE2034	NA	LumB
GSM37019	GSE2034	NA	Normal
GSM37020	GSE2034	NA	Her2
GSM37021	GSE2034	NA	Basal
GSM37022	GSE2034	NA	Basal
GSM37023	GSE2034	NA	Her2
GSM37024	GSE2034	NA	LumA
GSM37025	GSE2034	NA	LumA
GSM37026	GSE2034	NA	LumA
GSM37027	GSE2034	NA	Normal
GSM37028	GSE2034	NA	LumA
GSM37029	GSE2034	NA	LumB
GSM37030	GSE2034	NA	LumA
GSM37031	GSE2034	NA	LumB
GSM37032	GSE2034	NA	LumA
GSM37033	GSE2034	NA	Normal
GSM37034	GSE2034	NA	Her2
GSM37035	GSE2034	NA	LumB
GSM37036	GSE2034	NA	Her2
GSM37037	GSE2034	NA	LumB
GSM37038	GSE2034	NA	LumB
GSM37039	GSE2034	NA	LumA
GSM37040	GSE2034	NA	Basal
GSM37041	GSE2034	NA	Normal
GSM37042	GSE2034	NA	Her2
GSM37043	GSE2034	NA	Basal
GSM37044	GSE2034	NA	LumA
GSM37045	GSE2034	NA	Basal
GSM37046	GSE2034	NA	LumA
GSM37047	GSE2034	NA	Basal
GSM37048	GSE2034	NA	Normal
GSM37049	GSE2034	NA	Normal
GSM37050	GSE2034	NA	Basal
GSM37051	GSE2034	NA	Basal
GSM37052	GSE2034	NA	Normal
GSM37053	GSE2034	NA	Basal
GSM37054	GSE2034	NA	Her2
GSM37055	GSE2034	NA	Her2
GSM37056	GSE2034	NA	Normal
GSM37057	GSE2034	NA	LumB
GSM37058	GSE2034	NA	LumB
GSM37059	GSE2034	NA	LumA
GSM37060	GSE2034	NA	Normal
GSM37061	GSE2034	NA	LumA
GSM37062	GSE2034	NA	LumB
GSM177885	GSE7390	NA	Her2
GSM177886	GSE7390	NA	LumB
GSM177887	GSE7390	NA	Basal
GSM177888	GSE7390	NA	LumB
GSM177889	GSE7390	NA	LumB
GSM177890	GSE7390	NA	LumA
GSM177891	GSE7390	NA	Basal
GSM177892	GSE7390	NA	LumA
GSM177893	GSE7390	NA	LumA
GSM177894	GSE7390	NA	Normal
GSM177895	GSE7390	NA	LumB
GSM177896	GSE7390	NA	LumA
GSM177897	GSE7390	NA	Basal
GSM177898	GSE7390	NA	Normal
GSM177899	GSE7390	NA	Basal
GSM177900	GSE7390	NA	LumB
GSM177901	GSE7390	NA	Basal
GSM177902	GSE7390	NA	Her2
GSM177903	GSE7390	NA	Her2
GSM177904	GSE7390	NA	LumA
GSM177905	GSE7390	NA	Normal
GSM177906	GSE7390	NA	Basal
GSM177907	GSE7390	NA	Normal
GSM177908	GSE7390	NA	LumA
GSM177909	GSE7390	NA	Basal
GSM177910	GSE7390	NA	LumA
GSM177911	GSE7390	NA	LumA
GSM177912	GSE7390	NA	Normal
GSM177913	GSE7390	NA	Basal
GSM177914	GSE7390	NA	LumA
GSM177915	GSE7390	NA	Her2
GSM177916	GSE7390	NA	LumA
GSM177917	GSE7390	NA	LumA
GSM177918	GSE7390	NA	Her2
GSM177919	GSE7390	NA	LumA
GSM177920	GSE7390	NA	LumB
GSM177921	GSE7390	NA	LumA
GSM177922	GSE7390	NA	LumA
GSM177923	GSE7390	NA	Basal
GSM177924	GSE7390	NA	LumA
GSM177925	GSE7390	NA	Basal
GSM177926	GSE7390	NA	LumB
GSM177927	GSE7390	NA	Her2
GSM177928	GSE7390	NA	LumA
GSM177929	GSE7390	NA	Her2
GSM177930	GSE7390	NA	LumA
GSM177931	GSE7390	NA	LumA
GSM177932	GSE7390	NA	LumA
GSM177933	GSE7390	NA	LumA
GSM177934	GSE7390	NA	LumB
GSM177935	GSE7390	NA	Basal
GSM177936	GSE7390	NA	LumA
GSM177937	GSE7390	NA	Basal
GSM177938	GSE7390	NA	LumA
GSM177939	GSE7390	NA	Basal
GSM177940	GSE7390	NA	LumA
GSM177941	GSE7390	NA	LumA
GSM177942	GSE7390	NA	LumB
GSM177943	GSE7390	NA	Basal
GSM177944	GSE7390	NA	Basal
GSM177945	GSE7390	NA	LumA
GSM177946	GSE7390	NA	Basal
GSM177947	GSE7390	NA	LumA
GSM177948	GSE7390	NA	LumA
GSM177949	GSE7390	NA	LumA
GSM177950	GSE7390	NA	LumA
GSM177951	GSE7390	NA	Normal
GSM177952	GSE7390	NA	LumA
GSM177953	GSE7390	NA	LumA
GSM177954	GSE7390	NA	Basal
GSM177955	GSE7390	NA	LumA
GSM177956	GSE7390	NA	Basal
GSM177957	GSE7390	NA	LumA
GSM177958	GSE7390	NA	LumB
GSM177959	GSE7390	NA	Her2
GSM177960	GSE7390	NA	LumB
GSM177961	GSE7390	NA	Normal
GSM177962	GSE7390	NA	LumA
GSM177963	GSE7390	NA	Basal
GSM177964	GSE7390	NA	LumA
GSM177965	GSE7390	NA	LumA
GSM177966	GSE7390	NA	Basal
GSM177967	GSE7390	NA	LumA
GSM177968	GSE7390	NA	Basal
GSM177969	GSE7390	NA	LumA
GSM177970	GSE7390	NA	Basal
GSM177971	GSE7390	NA	LumA
GSM177972	GSE7390	NA	Normal
GSM177973	GSE7390	NA	LumB
GSM177974	GSE7390	NA	LumA
GSM177975	GSE7390	NA	Basal
GSM177976	GSE7390	NA	LumA
GSM177977	GSE7390	NA	Her2
GSM177978	GSE7390	NA	Basal
GSM177979	GSE7390	NA	Basal
GSM177980	GSE7390	NA	Basal
GSM177981	GSE7390	NA	Her2
GSM177982	GSE7390	NA	Normal
GSM177983	GSE7390	NA	LumB
GSM177984	GSE7390	NA	LumA
GSM177985	GSE7390	NA	Basal
GSM177986	GSE7390	NA	Her2
GSM177987	GSE7390	NA	LumA
GSM177988	GSE7390	NA	Basal
GSM177989	GSE7390	NA	LumA
GSM177990	GSE7390	NA	LumA
GSM177991	GSE7390	NA	Normal
GSM177992	GSE7390	NA	LumA
GSM177993	GSE7390	NA	Normal
GSM177994	GSE7390	NA	Basal
GSM177995	GSE7390	NA	LumA
GSM177996	GSE7390	NA	LumA
GSM177997	GSE7390	NA	LumA
GSM177998	GSE7390	NA	LumA
GSM177999	GSE7390	NA	Basal
GSM178000	GSE7390	NA	LumA
GSM178001	GSE7390	NA	Basal
GSM178002	GSE7390	NA	LumA
GSM178003	GSE7390	NA	Basal
GSM178004	GSE7390	NA	LumA
GSM178005	GSE7390	NA	LumB
GSM178006	GSE7390	NA	Basal
GSM178007	GSE7390	NA	LumA
GSM178008	GSE7390	NA	LumA
GSM178009	GSE7390	NA	Basal
GSM178010	GSE7390	NA	Her2
GSM178011	GSE7390	NA	Basal
GSM178012	GSE7390	NA	Basal
GSM178013	GSE7390	NA	Basal
GSM178014	GSE7390	NA	LumA
GSM178015	GSE7390	NA	LumA
GSM178016	GSE7390	NA	LumA
GSM178017	GSE7390	NA	Her2
GSM178018	GSE7390	NA	LumA
GSM178019	GSE7390	NA	LumA
GSM178020	GSE7390	NA	Her2
GSM178021	GSE7390	NA	Basal
GSM178022	GSE7390	NA	LumA
GSM178023	GSE7390	NA	Basal
GSM178024	GSE7390	NA	Normal
GSM178025	GSE7390	NA	LumB
GSM178026	GSE7390	NA	LumB
GSM178027	GSE7390	NA	LumA
GSM178028	GSE7390	NA	Basal
GSM178029	GSE7390	NA	LumA
GSM178030	GSE7390	NA	LumA
GSM178031	GSE7390	NA	LumA
GSM178032	GSE7390	NA	LumA
GSM178033	GSE7390	NA	LumA
GSM178034	GSE7390	NA	Basal
GSM178035	GSE7390	NA	Basal
GSM178036	GSE7390	NA	LumA
GSM178037	GSE7390	NA	LumA
GSM178038	GSE7390	NA	LumB
GSM178039	GSE7390	NA	LumA
GSM178040	GSE7390	NA	LumA
GSM178041	GSE7390	NA	LumA
GSM178042	GSE7390	NA	LumA
GSM178043	GSE7390	NA	Normal
GSM178044	GSE7390	NA	LumA
GSM178045	GSE7390	NA	LumA
GSM178046	GSE7390	NA	LumA
GSM178047	GSE7390	NA	LumA
GSM178048	GSE7390	NA	LumA
GSM178049	GSE7390	NA	LumA
GSM178050	GSE7390	NA	Her2
GSM178051	GSE7390	NA	LumA
GSM178052	GSE7390	NA	Her2
GSM178053	GSE7390	NA	LumA
GSM178054	GSE7390	NA	LumA
GSM178055	GSE7390	NA	Basal
GSM178056	GSE7390	NA	LumA
GSM178057	GSE7390	NA	LumB
GSM178058	GSE7390	NA	Her2
GSM178059	GSE7390	NA	Basal
GSM178060	GSE7390	NA	Her2
GSM178061	GSE7390	NA	LumA
GSM178062	GSE7390	NA	Normal
GSM178063	GSE7390	NA	Her2
GSM178064	GSE7390	NA	LumA
GSM178065	GSE7390	NA	Her2
GSM178066	GSE7390	NA	Her2
GSM178067	GSE7390	NA	LumA
GSM178068	GSE7390	NA	LumB
GSM178069	GSE7390	NA	LumB
GSM178070	GSE7390	NA	LumA
GSM178071	GSE7390	NA	LumA
GSM178072	GSE7390	NA	LumA
GSM178073	GSE7390	NA	Her2
GSM178074	GSE7390	NA	LumA
GSM178075	GSE7390	NA	Basal
GSM178076	GSE7390	NA	LumA
GSM178077	GSE7390	NA	LumA
GSM178078	GSE7390	NA	Basal
GSM178079	GSE7390	NA	Basal
GSM178080	GSE7390	NA	LumB
GSM178081	GSE7390	NA	LumA
GSM178082	GSE7390	NA	Basal
