# Supplementary material for: Statistical measures of transcriptional diversity capture genomic heterogeneity of cancer
Source: BMC Genomics. 2014 Oct 8;15(1):876. doi: 10.1186/1471-2164-15-876 (PMC4197225; doi:10.1186/1471-2164-15-876)
Supplement: Supplementary file 4 — Additional file 4: Jiang_RScripts.zip: Archive containing R scripts for the analyses presented in this manuscript. Scripts included: supply-code-simulation. R Code for generating simulated expression datasets and heterogeneity calculation. supply-code-TCGA.R Code for TCGA data import, heterogeneity calculation and comparisons. supply-code-het-affy.R Code for Affymetrix data normalization, heterogeneity calculation and comparisons. KEGG_Path_NonOverlap.R Code for generation of 50 KEGG pathways with minimum degree of overlap in gene membership. File “186KEGG.Rdata” with KEGG pathway gene lists needed by this script is also provided. (ZIP 57 KB) [file 12864_2014_6541_MOESM4_ESM.zip]

Archive with 9 entries (8 files):
- 186KEGG.Rdata
- __MACOSX/
- __MACOSX/._186KEGG.Rdata
- KEGG_Path_NonOverlap.R
- README_CODE.txt
- __MACOSX/._README_CODE.txt
- supply-code-het-affy.R
- supply-code-simulation.R
- supply-code-TCGA.R
