# Supplementary material for: Statistical measures of transcriptional diversity capture genomic heterogeneity of cancer
Source: BMC Genomics. 2014 Oct 8;15(1):876. doi: 10.1186/1471-2164-15-876 (PMC4197225; doi:10.1186/1471-2164-15-876)
Supplement: Supplementary file 4 — Additional file 4: Jiang_RScripts.zip: Archive containing R scripts for the analyses presented in this manuscript. Scripts included: supply-code-simulation. R Code for generating simulated expression datasets and heterogeneity calculation. supply-code-TCGA.R Code for TCGA data import, heterogeneity calculation and comparisons. supply-code-het-affy.R Code for Affymetrix data normalization, heterogeneity calculation and comparisons. KEGG_Path_NonOverlap.R Code for generation of 50 KEGG pathways with minimum degree of overlap in gene membership. File “186KEGG.Rdata” with KEGG pathway gene lists needed by this script is also provided. (ZIP 57 KB) [file 12864_2014_6541_MOESM4_ESM.zip › README_CODE.txt]

File “supply-code-simulation.R” includes all the codes of simulation experiment of gene expression and mutation data and corresponding heterogeneity comparison. All the libraries and functions are listed at the top. There are 5 simulation sections: 
Section 1: Gene expression data with different numbers of latent groups.
Section 2: Gene expression data with different mixture proportion of 2 latent groups.
Section 3: Gene expression data with different number of genes.
Section 4: Mutation data with different number of latent groups.
Section 5: Mutation data with different mixture proportion of 2 latent groups.

File “supply-code-TCGA.R” includes all the codes of data import and heterogeneity comparison from TCGA datasets(gene expression, copy number variation and somatic mutation). All the libraries and functions are listed at the top. There are 4 parts:
Data import: Importing and transformation of original dataset from TCGA.
Expression Heterogeneity: Heterogeneity comparison of expression data of different subtypes.
Copy number variation Heterogeneity: Heterogeneity comparison of CNV data of different subtypes.
Somatic Mutation Heterogeneity: Heterogeneity comparison of somatic mutation data of different subtypes.

File “supply-code-het-affy.R” includes all the codes of heterogeneity comparison of expression profiled on affymetrix platform. All libraries and functions are listed at the top. There are 2 parts:
Subtype heterogeneity: Global translational and pathway-level heterogeneity comparison and parameter estimation of different subtypes. 
Chemotherapy response group heterogeneity:Global translational and pathway-level heterogeneity comparison and parameter estimation of different chemotherapy response group. 
