# Supplementary material for: Statistical measures of transcriptional diversity capture genomic heterogeneity of cancer
Source: BMC Genomics. 2014 Oct 8;15(1):876. doi: 10.1186/1471-2164-15-876 (PMC4197225; doi:10.1186/1471-2164-15-876)
Supplement: Supplementary file 4 — Additional file 4: Jiang_RScripts.zip: Archive containing R scripts for the analyses presented in this manuscript. Scripts included: supply-code-simulation. R Code for generating simulated expression datasets and heterogeneity calculation. supply-code-TCGA.R Code for TCGA data import, heterogeneity calculation and comparisons. supply-code-het-affy.R Code for Affymetrix data normalization, heterogeneity calculation and comparisons. KEGG_Path_NonOverlap.R Code for generation of 50 KEGG pathways with minimum degree of overlap in gene membership. File “186KEGG.Rdata” with KEGG pathway gene lists needed by this script is also provided. (ZIP 57 KB) [file 12864_2014_6541_MOESM4_ESM.zip › supply-code-het-affy.R]

## ----------------------------------------------------------------
## File: 		supply-code-het-affy.R	 
## Author: 		Tingting Jiang
## Copyright:	Yale University
## 				4.11.14
## ----------------------------------------------------------------

####################################################################
#######################Library and Function#########################
####################################################################


library(ClassDiscovery)
library(vegan)
library(Biobase)
library(GEOquery)
library(sva)
library(bladderbatch)
library(limma)
library(pamr)
library(affy)
library(Biobase)
attach("PAM50.RData")

bootstrap<-function(index=class_pam,n=50,class.ty=c("Basal","Her2","LumA","LumB")){
  sample.bt<-c()
  for (i in 1:length(class.ty)){
    a=class.ty[i]
    b<-which(index==a)
    c<-sample(b,size=n,replace=T)
    sample.bt<-c(sample.bt,c)
  }
  return (cbind(sample.bt,index[sample.bt]))
}

#extract pair-wise distance from matrix
Maxtoarr<-function(d){
  dis<-d[upper.tri(d)]
  return (dis)
}

#Pearson distance between samples
pearson_dist<-function(data=all.fil){
  dist.pearson<-distanceMatrix(data, 'pearson')
  dist.pearson<-as.matrix(dist.pearson)
  return(Maxtoarr(dist.pearson))
}

#cosine distance
cosdis<-function(data=all.fil){
  v2<-sweep(data,2,apply(data,2,function(a){sqrt(sum(a^2))}),FUN="/")
  v2<-as.matrix(v2)
  cosalpha<-t(v2)%*%v2
  cosalpha[which(cosalpha>1)]=1
  alpha2<-acos(cosalpha)/(pi/2)
  return(Maxtoarr(alpha2))
}

#dispersion distance
dispersion<-function(data=all.fil,class=class_pam){
  dis<-distanceMatrix(data, 'pearson')
  mod<-betadisper(dis, class)
  return(mod$distances)
}

#estimation of metrics from gene expression dat
para_estimation<-function(data)
{
  nGenes <- length(data[,1])
  mug <- apply(data,1,mean,na.rm=T)
  sigmag <- sqrt(apply(data,1,var,na.rm=T))
  mu0 <- mean(mug)
  sigma0 <- sqrt(var(mug))
  return(c(mu0,sigma0,mean(sigmag),var(sigmag)))
}

#extract probes of certain pathways 
cutdata_pathway<-function(genelist,db=probe_genesymbol,db2=rownames(all.fil)){
  inte<-intersect(genelist,db[,2])
  probe<-db[which(!is.na(match(db[,2],inte))),1]
  l=match(probe,db2)[which(!is.na(match(probe,db2)))]
  cbind(l,db[match(db2[l],db[,1]),2])
}

####################################################################
##############Preprocessing and batch effect removal################
####################################################################
raw= ReadAffy()
eset.mas5 = mas5(raw, sc=600)

exprSet.nologs = exprs(eset.mas5)
exprSet = log(exprSet.nologs, 2)
M = as.data.frame(exprSet)
c1 = sapply(strsplit(colnames(M), split="\\."), function(x)x[1])
colnames(M) = c1
M<-as.matrix(M)

sample_info=read.table("sample_info1460.txt",stringsAsFactors=F,sep="\t")
PAM50_class=PAM50.v2c(M)$subtype
pheno.all=cbind(as.numeric(c(1:1460)),PAM50_class,factor(sample_info[,2]))
colnames(pheno.all)=c("sample","PAM50_class","batch")
pheno.all<-as.data.frame(pheno.all)
all = ComBat(dat=M, batch=pheno.all$batch, pheno.all$PAM50_class, numCovs=NULL, par.prior=TRUE, prior.plots=T)

intensity.m<-apply(all,1,mean)   
MAD<-apply(abs(sweep(all,1,apply(all,1,median),"-")),1,median)
probe.filter<-union(order(intensity.m)[1:floor(0.25*length(all[,1]))],order(MAD)[1:floor(0.1*length(all[,1]))]) 
all.fil<-all[-probe.filter,]
class_pam=PAM50.v2c(all)$subtype

####################################################################
########################Subtype heterogeneity#######################
####################################################################
#pearson distance#
bootstrap_size=100
iteration.n=500
col=c(names(table(class_pam))[-5])
m.mean<-matrix(NA,ncol=length(col),nrow=iteration.n)
m.median<-matrix(NA,ncol=length(col),nrow=iteration.n)
colnames(m.mean)=col
colnames(m.median)=col
for (i in 1:iteration.n){
  index=bootstrap(index=class_pam,n=bootstrap_size,class.ty=c("Basal","Her2","LumA","LumB"))
  for (j in 1:4){
    a=c((bootstrap_size*(j-1)+1):(bootstrap_size*j))
    dist.p<-pearson_dist(all.fil[,as.numeric(index[a,1])])
    m.median[i,j]=median(dist.p)
    m.mean[i,j]=mean(dist.p)
  }  
}
m.median.pearson<-m.median
m.mean.pearson<-m.mean

#cosine distance#
bootstrap_size=100
iteration.n=500
col=c(names(table(class_pam))[-5])
m.mean<-matrix(NA,ncol=length(col),nrow=iteration.n)
m.median<-matrix(NA,ncol=length(col),nrow=iteration.n)
colnames(m.mean)=col
colnames(m.median)=col
for (i in 1:iteration.n){
  index=bootstrap(index=class_pam,n=bootstrap_size,class.ty=c("Basal","Her2","LumA","LumB"))
  for (j in 1:4){
    a=c((bootstrap_size*(j-1)+1):(bootstrap_size*j))
    dist.p<-cosdis(all.fil[,as.numeric(index[a,1])])
    m.median[i,j]=median(dist.p)
    m.mean[i,j]=mean(dist.p)
  }  
}
m.median.cosdis<-m.median
m.mean.cosdis<-m.mean

#dispersion distrance#
#global translational heterogeneity
bootstrap_size=100
iteration.n=500
col=c(names(table(class_pam))[-5])
m.mean<-matrix(NA,ncol=length(col),nrow=iteration.n)
m.median<-matrix(NA,ncol=length(col),nrow=iteration.n)
colnames(m.mean)=col
colnames(m.median)=col
parameter.array_basal<-matrix(NA,ncol=4,nrow=iteration.n)
parameter.array_her2<-matrix(NA,ncol=4,nrow=iteration.n)
parameter.array_luma<-matrix(NA,ncol=4,nrow=iteration.n)
parameter.array_lumb<-matrix(NA,ncol=4,nrow=iteration.n)

for (i in 1:iteration.n){
  index=bootstrap(index=class_pam,n=bootstrap_size,class.ty=c("Basal","Her2","LumA","LumB"))
  for (j in 1:4){
    a=c((bootstrap_size*(j-1)+1):(bootstrap_size*j))
    dist.p<-dispersion(all.fil[,as.numeric(index[a,1])],rep(1,bootstrap_size))
    m.median[i,j]=median(dist.p)
    m.mean[i,j]=mean(dist.p)
    if (j==1) parameter.array_basal[i,]=para_estimation(all.fil[,as.numeric(index[a,1])])
    if (j==2) parameter.array_her2[i,]=para_estimation(all.fil[,as.numeric(index[a,1])])
    if (j==3) parameter.array_luma[i,]=para_estimation(all.fil[,as.numeric(index[a,1])])
    if (j==4) parameter.array_lumb[i,]=para_estimation(all.fil[,as.numeric(index[a,1])])
  }  
}
m.median.dispersion<-m.median
m.mean.diserpsion<-m.mean

#pathway-level heterogeneity
pathway.m.dispersion<-matrix(0,ncol=4,nrow=length(pathway50_name))
rownames(pathway.m.dispersion)<-c(pathway50_name)
colnames(pathway.m.dispersion)<-names(table(class_pam))[1:4]
bootstrap_size=100
iteration.n=500
a<-array(NA,iteration.n)
b<-array(NA,iteration.n)
c<-array(NA,iteration.n)
d<-array(NA,iteration.n)
for (i in 1:length(pathway50_name)){
  for (j in 1:iteration.n){
    index=bootstrap(index=class_pam,n=bootstrap_size,class.ty=c("Basal","Her2","LumA","LumB"))
    tmp=all.fil[as.numeric(cutdata_pathway(genelist=pathway50.list[[i]])[,1]),as.numeric(index[,1])]
    a[j]<-mean(dispersion(tmp[,1:100],class=rep(1,bootstrap_size)))
    b[j]<-mean(dispersion(tmp[,101:200],class=rep(1,bootstrap_size)))
    c[j]<-mean(dispersion(tmp[,201:300],class=rep(1,bootstrap_size)))
    d[j]<-mean(dispersion(tmp[,301:400],class=rep(1,bootstrap_size)))
  }
  pathway.m.dispersion[i,1]=mean(a)
  pathway.m.dispersion[i,2]=mean(b)
  pathway.m.dispersion[i,3]=mean(c)
  pathway.m.dispersion[i,4]=mean(d)
}

####################################################################
########Chemotherapy response group heterogeneity###################
####################################################################
#pearson distance#
bootstrap_size=50
iteration.n=500
col=c(names(table(class_pcr)))
m.mean<-matrix(NA,ncol=length(col),nrow=iteration.n)
m.median<-matrix(NA,ncol=length(col),nrow=iteration.n)
colnames(m.mean)=col
colnames(m.median)=col
for (i in 1:iteration.n){
  index=bootstrap(index=class_pcr,n=bootstrap_size,class.ty=c("RD","pCR"))
  for (j in 1:2){
    a=c((bootstrap_size*(j-1)+1):(bootstrap_size*j))
    dist.p<-pearson_dist(all.basal.fil[,as.numeric(index[a,1])])
    m.median[i,j]=median(dist.p)
    m.mean[i,j]=mean(dist.p)
  }  
}
m.median.pearson.pr<-m.median
m.mean.pearson.pr<-m.mean

#cosine distance#
bootstrap_size=50
iteration.n=500
col=c(names(table(class_pcr)))
m.mean<-matrix(NA,ncol=length(col),nrow=iteration.n)
m.median<-matrix(NA,ncol=length(col),nrow=iteration.n)
colnames(m.mean)=col
colnames(m.median)=col
for (i in 1:iteration.n){
  index=bootstrap(index=class_pcr,n=bootstrap_size,class.ty=c("RD","pCR"))
  for (j in 1:2){
    a=c((bootstrap_size*(j-1)+1):(bootstrap_size*j))
    dist.p<-cosdis(all.basal.fil[,as.numeric(index[a,1])])
    m.median[i,j]=median(dist.p)
    m.mean[i,j]=mean(dist.p)
  }  
}
m.median.cosdis.pr<-m.median
m.mean.cosdis.pr<-m.mean

#dispersion distance#
#global translational heterogeneity
bootstrap_size=50
iteration.n=500
col=c(names(table(class_pcr)))
m.mean<-matrix(NA,ncol=length(col),nrow=iteration.n)
m.median<-matrix(NA,ncol=length(col),nrow=iteration.n)
colnames(m.mean)=col
colnames(m.median)=col
parameter.array_rd<-matrix(NA,ncol=4,nrow=iteration.n)
parameter.array_pcr<-matrix(NA,ncol=4,nrow=iteration.n)
for (i in 1:iteration.n){
  index=bootstrap(index=class_pcr,n=bootstrap_size,class.ty=c("RD","pCR"))
  for (j in 1:2){
    a=c((bootstrap_size*(j-1)+1):(bootstrap_size*j))
    dist.p<-dispersion(all.basal.fil[,as.numeric(index[a,1])],rep(1,bootstrap_size))
    m.median[i,j]=median(dist.p)
    m.mean[i,j]=mean(dist.p)
    if (j==1) parameter.array_rd[i,]=para_estimation(all.basal.fil[,as.numeric(index[a,1])])
    if (j==2) parameter.array_pcr[i,]=para_estimation(all.basal.fil[,as.numeric(index[a,1])])
  }  
}
m.median.dispersion.pr<-m.median
m.mean.dispersion.pr<-m.mean

#pathway-level heterogeneity
pathway.m.dispersion.pr<-matrix(0,ncol=2,nrow=length(pathway50_name))
rownames(pathway.m.dispersion.pr)<-c(pathway50_name)
colnames(pathway.m.dispersion.pr)<-names(table(class_pcr))[1:2]
bootstrap_size=50
iteration.n=500
a<-array(NA,iteration.n)
b<-array(NA,iteration.n)
for (i in 1:length(pathway50_name)){
  for (j in 1:iteration.n){
    index=bootstrap(index=class_pcr,n=bootstrap_size,class.ty=c("RD","pCR"))
    tmp=all.basal.fil[as.numeric(cutdata_pathway(genelist=pathway50.list[[i]])[,1]),as.numeric(index[,1])]
    a[j]<-mean(dispersion(tmp[,1:30],class=rep(1,bootstrap_size)))
    b[j]<-mean(dispersion(tmp[,31:60],class=rep(1,bootstrap_size)))
  }
  pathway.m.dispersion.pr[i,1]=mean(a)
  pathway.m.dispersion.pr[i,2]=mean(b)
}
