# Supplementary material for: Statistical measures of transcriptional diversity capture genomic heterogeneity of cancer
Source: BMC Genomics. 2014 Oct 8;15(1):876. doi: 10.1186/1471-2164-15-876 (PMC4197225; doi:10.1186/1471-2164-15-876)
Supplement: Supplementary file 4 — Additional file 4: Jiang_RScripts.zip: Archive containing R scripts for the analyses presented in this manuscript. Scripts included: supply-code-simulation. R Code for generating simulated expression datasets and heterogeneity calculation. supply-code-TCGA.R Code for TCGA data import, heterogeneity calculation and comparisons. supply-code-het-affy.R Code for Affymetrix data normalization, heterogeneity calculation and comparisons. KEGG_Path_NonOverlap.R Code for generation of 50 KEGG pathways with minimum degree of overlap in gene membership. File “186KEGG.Rdata” with KEGG pathway gene lists needed by this script is also provided. (ZIP 57 KB) [file 12864_2014_6541_MOESM4_ESM.zip › supply-code-simulation.R]

## ----------------------------------------------------------------
## File: 		supply-code-simulation.R	 
## Author: 		Tingting Jiang
## Copyright:	Yale University
## 				4.11.14
## ----------------------------------------------------------------

####################################################################
#######################Library and Function#########################
####################################################################

library(Umpire)
library(stats)
library(ClassDiscovery)
library(cluster)
library(vegan)

#extract pair-wise distance from matrix
Maxtoarr<-function(d){
  dis<-d[upper.tri(d)]
  return (dis)
}

#pair-wise Pearson distance 
pearson_dist<-function(data=all.fil){
  dist.pearson<-distanceMatrix(data, 'pearson')
  dist.pearson<-as.matrix(dist.pearson)
  return(Maxtoarr(dist.pearson))
}

#pair-wise cosine distance
cosdis<-function(data=all.fil){
  v2<-sweep(data,2,apply(data,2,function(a){sqrt(sum(a^2))}),FUN="/")
  v2<-as.matrix(v2)
  cosalpha<-t(v2)%*%v2
  cosalpha[which(cosalpha>1)]=1
  alpha2<-acos(cosalpha)/(pi/2)
  return(Maxtoarr(alpha2))
}

#pair-wise dispersion distance
dispersion<-function(data=all.fil,class=class_pam){
  dis<-distanceMatrix(data, 'pearson')
  mod<-betadisper(dis, class)
  return(mod$distances)
}

#hamming distance
hamming_dist<-function(data)
{
  data=as.matrix(data)
  m<-matrix(0,ncol=length(data[1,]),nrow=length(data[1,]))
  for (i in 1:(length(m[,1])-1))
    for (j in (i+1):length(m[,1])){
      m[i,j]<-1-(length(which(data[,i]==data[,j]))/length(data[,1]))
      m[j,i]<-m[i,j]
    }
  return(Maxtoarr(m))
}

#simulation expression data using UMPIRE
simu<-function(gene.n=50,sample.n=50,p.active=1,mu0=8,sigma0=1.5,rate=7,shape=15)
{
  logmu <- rnorm(gene.n,mu0,sigma0)
  logsigma <- 1/rgamma(gene.n,rate=rate,shape=shape)
  log.arg<-cbind(logmu,logsigma)
  indLN<-IndependentNormal(logmu,logsigma)
  engine<-Engine(list(indLN))
  data<-rand(engine,sample.n)
  return(data)
}

#binarize simulation data
expreTomutation<-function(data)
{
  mean=mean(data)
  sd=sqrt(var(array(as.matrix(data))))
  return((abs(data-mean)>1.5*sd)+0)
}


####################################################################
#########Simulation Section 1#######################################
#########simulation of data structure-number of latent groups#######
#############50 genes, 40 samples###################################
####################################################################
simu.n=500
pearson.median<-matrix(NA,ncol=8,nrow=simu.n)
pearson.mean<-matrix(NA,ncol=8,nrow=simu.n)
dispersion.median<-matrix(NA,ncol=8,nrow=simu.n)
dispersion.mean<-matrix(NA,ncol=8,nrow=simu.n)
cosdis.median<-matrix(NA,ncol=8,nrow=simu.n)
cosdis.mean<-matrix(NA,ncol=8,nrow=simu.n)
for (i in 1:simu.n){
  ######data 1-S
  m1<-simu2(gene.n=50,sample.n=40)
  m1.pearson<-pearson_dist(m1)
  m1.dispersion<-dispersion_dist(m1,class=rep(1,40))
  m1.cosdis<-cosdis_dist(m1)
  pearson.median[i,1]<-median(m1.pearson)
  pearson.mean[i,1]<-mean(m1.pearson)
  dispersion.median[i,1]<-median(m1.dispersion)
  dispersion.mean[i,1]<-mean(m1.dispersion)
  cosdis.median[i,1]<-median(m1.cosdis)
  cosdis.mean[i,1]<-mean(m1.cosdis)
  ######data 1-U
  m2<-simu2(gene.n=50,sample.n=40,sigma0=0.5)
  m2.pearson<-pearson_dist(m2)
  m2.dispersion<-dispersion_dist(m2,class=rep(1,40))
  m2.cosdis<-cosdis_dist(m2)
  pearson.median[i,2]<-median(m2.pearson)
  pearson.mean[i,2]<-mean(m2.pearson)
  dispersion.median[i,2]<-median(m2.dispersion)
  dispersion.mean[i,2]<-mean(m2.dispersion)
  cosdis.median[i,2]<-median(m2.cosdis)
  cosdis.mean[i,2]<-mean(m2.cosdis)
  #######data 2-S
  m3<-cbind(simu2(gene.n=50,sample.n=20),simu2(gene.n=50,sample.n=20))
  m3.pearson<-pearson_dist(m3)
  m3.dispersion<-dispersion_dist(m3,class=rep(1,40))
  m3.cosdis<-cosdis_dist(m3)
  pearson.median[i,3]<-median(m3.pearson)
  pearson.mean[i,3]<-mean(m3.pearson)
  dispersion.median[i,3]<-median(m3.dispersion)
  dispersion.mean[i,3]<-mean(m3.dispersion)
  cosdis.median[i,3]<-median(m3.cosdis)
  cosdis.mean[i,3]<-mean(m3.cosdis)
  #######data 2-U
  m4<-cbind(simu2(gene.n=50,sample.n=20,sigma0=0.5),simu2(gene.n=50,sample.n=20,sigma0=0.5))
  m4.pearson<-pearson_dist(m4)
  m4.dispersion<-dispersion_dist(m4,class=rep(1,40))
  m4.cosdis<-cosdis_dist(m4)
  pearson.median[i,4]<-median(m4.pearson)
  pearson.mean[i,4]<-mean(m4.pearson)
  dispersion.median[i,4]<-median(m4.dispersion)
  dispersion.mean[i,4]<-mean(m4.dispersion)
  cosdis.median[i,4]<-median(m4.cosdis)
  cosdis.mean[i,4]<-mean(m4.cosdis)
  #######data 4-S
  m5<-NULL
  for (j in 1:4)
    m5<-cbind(m5,simu2(gene.n=50,sample.n=10))
  m5.pearson<-pearson_dist(m5)
  m5.dispersion<-dispersion_dist(m5,class=rep(1,40))
  m5.cosdis<-cosdis_dist(m5)
  pearson.median[i,5]<-median(m5.pearson)
  pearson.mean[i,5]<-mean(m5.pearson)
  dispersion.median[i,5]<-median(m5.dispersion)
  dispersion.mean[i,5]<-mean(m5.dispersion)
  cosdis.median[i,5]<-median(m5.cosdis)
  cosdis.mean[i,5]<-mean(m5.cosdis)
  #######data 4-U
  m6<-NULL
  for (j in 1:4)
    m6<-cbind(m6,simu2(gene.n=50,sample.n=10,sigma0=0.5))
  m6.pearson<-pearson_dist(m6)
  m6.dispersion<-dispersion_dist(m6,class=rep(1,40))
  m6.cosdis<-cosdis_dist(m6)
  pearson.median[i,6]<-median(m6.pearson)
  pearson.mean[i,6]<-mean(m6.pearson)
  dispersion.median[i,6]<-median(m6.dispersion)
  dispersion.mean[i,6]<-mean(m6.dispersion)
  cosdis.median[i,6]<-median(m6.cosdis)
  cosdis.mean[i,6]<-mean(m6.cosdis)
  #######data 40-S
  m7<-NULL
  for (j in 1:40)
    m7<-cbind(m7,simu2(gene.n=50,sample.n=1))
  m7.pearson<-pearson_dist(m7)
  m7.dispersion<-dispersion_dist(m7,class=rep(1,40))
  m7.cosdis<-cosdis_dist(m7)
  pearson.median[i,7]<-median(m7.pearson)
  pearson.mean[i,7]<-mean(m7.pearson)
  dispersion.median[i,7]<-median(m7.dispersion)
  dispersion.mean[i,7]<-mean(m7.dispersion)
  cosdis.median[i,7]<-median(m7.cosdis)
  cosdis.mean[i,7]<-mean(m7.cosdis)
  #######data 40-U
  m8<-NULL
  for (j in 1:40)
    m8<-cbind(m8,simu2(gene.n=50,sample.n=1,sigma0=0.5))
  m8.pearson<-pearson_dist(m8)
  m8.dispersion<-dispersion_dist(m8,class=rep(1,40))
  m8.cosdis<-cosdis_dist(m8)
  pearson.median[i,8]<-median(m8.pearson)
  pearson.mean[i,8]<-mean(m8.pearson)
  dispersion.median[i,8]<-median(m8.dispersion)
  dispersion.mean[i,8]<-mean(m8.dispersion)
  cosdis.median[i,8]<-median(m8.cosdis)
  cosdis.mean[i,8]<-mean(m8.cosdis)
}
colnames(pearson.mean)<-c("1-S","1-U","2-S","2-U","4-S","4-U","40-S","40-U")
colnames(pearson.median)<-colnames(pearson.mean)
colnames(dispersion.median)<-colnames(pearson.mean)
colnames(dispersion.mean)<-colnames(pearson.mean)
colnames(cosdis.median)<-colnames(pearson.mean)
colnames(cosdis.mean)<-colnames(pearson.mean)


####################################################################
#########Simulation Section 2#######################################
###########data simulation 2 latent groups proportion###############
####################50 genes 40 samples#############################
####################################################################
dispersion.median.prop<-matrix(NA,ncol=6,nrow=simu.n)
dispersion.mean.prop<-matrix(NA,ncol=6,nrow=simu.n)
pearson.median.prop<-matrix(NA,ncol=6,nrow=simu.n)
pearson.mean.prop<-matrix(NA,ncol=6,nrow=simu.n)
cosdis.median.prop<-matrix(NA,ncol=6,nrow=simu.n)
cosdis.mean.prop<-matrix(NA,ncol=6,nrow=simu.n)
for (i in 1:simu.n){
  m1<-simu2(gene.n=50,sample.n=40)
  m1.pearson<-pearson_dist(m1)
  m1.dispersion<-dispersion_dist(m1,class=rep(1,40))
  m1.cosdis<-cosdis_dist(m1)
  dispersion.median.prop[i,1]<-median(m1.dispersion)
  dispersion.mean.prop[i,1]<-mean(m1.dispersion)
  pearson.median.prop[i,1]<-median(m1.pearson)
  pearson.mean.prop[i,1]<-mean(m1.pearson)
  cosdis.median.prop[i,1]<-median(m1.cosdis)
  cosdis.mean.prop[i,1]<-mean(m1.cosdis)
  
  m2<-cbind(simu2(gene.n=50,sample.n=36),simu2(gene.n=50,sample.n=4))
  m2.pearson<-pearson_dist(m2)
  m2.dispersion<-dispersion_dist(m2,class=rep(1,40))
  m2.cosdis<-cosdis_dist(m2)
  dispersion.median.prop[i,2]<-median(m2.dispersion)
  dispersion.mean.prop[i,2]<-mean(m2.dispersion)
  pearson.median.prop[i,2]<-median(m2.pearson)
  pearson.mean.prop[i,2]<-mean(m2.pearson)
  cosdis.median.prop[i,2]<-median(m2.cosdis)
  cosdis.mean.prop[i,2]<-mean(m2.cosdis)
  
  m3<-cbind(simu2(gene.n=50,sample.n=32),simu2(gene.n=50,sample.n=8))
  m3.pearson<-pearson_dist(m3)
  m3.dispersion<-dispersion_dist(m3,class=rep(1,40))
  m3.cosdis<-cosdis_dist(m3)
  dispersion.median.prop[i,3]<-median(m3.dispersion)
  dispersion.mean.prop[i,3]<-mean(m3.dispersion)
  pearson.median.prop[i,3]<-median(m3.pearson)
  pearson.mean.prop[i,3]<-mean(m3.pearson)
  cosdis.median.prop[i,3]<-median(m3.cosdis)
  cosdis.mean.prop[i,3]<-mean(m3.cosdis)
  
  m4<-cbind(simu2(gene.n=50,sample.n=28),simu2(gene.n=50,sample.n=12))
  m4.pearson<-pearson_dist(m4)
  m4.dispersion<-dispersion_dist(m4,class=rep(1,40))
  m4.cosdis<-cosdis_dist(m4)
  dispersion.median.prop[i,4]<-median(m4.dispersion)
  dispersion.mean.prop[i,4]<-mean(m4.dispersion)
  pearson.median.prop[i,4]<-median(m4.pearson)
  pearson.mean.prop[i,4]<-mean(m4.pearson)
  cosdis.median.prop[i,4]<-median(m4.cosdis)
  cosdis.mean.prop[i,4]<-mean(m4.cosdis)
  
  m5<-cbind(simu2(gene.n=50,sample.n=24),simu2(gene.n=50,sample.n=16))
  m5.pearson<-pearson_dist(m5)
  m5.dispersion<-dispersion_dist(m5,class=rep(1,40))
  m5.cosdis<-cosdis_dist(m5)
  dispersion.median.prop[i,5]<-median(m5.dispersion)
  dispersion.mean.prop[i,5]<-mean(m5.dispersion)
  pearson.median.prop[i,5]<-median(m5.pearson)
  pearson.mean.prop[i,5]<-mean(m5.pearson)
  cosdis.median.prop[i,5]<-median(m5.cosdis)
  cosdis.mean.prop[i,5]<-mean(m5.cosdis)
  
  m6<-cbind(simu2(gene.n=50,sample.n=20),simu2(gene.n=50,sample.n=20))
  m6.pearson<-pearson_dist(m6)
  m6.dispersion<-dispersion_dist(m6,class=rep(1,40))
  m6.cosdis<-cosdis_dist(m6)
  dispersion.median.prop[i,6]<-median(m6.dispersion)
  dispersion.mean.prop[i,6]<-mean(m6.dispersion)
  pearson.median.prop[i,6]<-median(m6.pearson)
  pearson.mean.prop[i,6]<-mean(m6.pearson)
  cosdis.median.prop[i,6]<-median(m6.cosdis)
  cosdis.mean.prop[i,6]<-mean(m6.cosdis)
}
colnames(dispersion.mean.prop)<-c("100:0","90:10","80:20","70:30","60:40","50:50")
colnames(dispersion.median.prop)<-colnames(dispersion.mean.prop)
colnames(pearson.median.prop)<-colnames(dispersion.mean.prop)
colnames(pearson.mean.prop)<-colnames(dispersion.mean.prop)
colnames(cosdis.mean.prop)<-colnames(dispersion.mean.prop)
colnames(cosdis.median.prop)<-colnames(dispersion.mean.prop)

####################################################################
#########Simulation Section 3#######################################
#################data simulation gene number########################
#################40 samples 1-S#####################################
####################################################################
dispersion.median.gn<-matrix(NA,ncol=7,nrow=simu.n)
dispersion.mean.gn<-matrix(NA,ncol=7,nrow=simu.n)
pearson.median.gn<-matrix(NA,ncol=7,nrow=simu.n)
pearson.mean.gn<-matrix(NA,ncol=7,nrow=simu.n)
cosdis.median.gn<-matrix(NA,ncol=7,nrow=simu.n)
cosdis.mean.gn<-matrix(NA,ncol=7,nrow=simu.n)
gn.list<-c(10,30,50,100,250,1000,5000)
for (i in 1:simu.n){
  for (j in 1:length(gn.list)){
    m<-simu2(gene.n=gn.list[j],sample.n=40)
    m.pearson<-pearson_dist(m)
    m.dispersion<-dispersion_dist(m,class=rep(1,40))
    m.cosdis<-cosdis_dist(m)
    dispersion.median.gn[i,j]<-median(m.dispersion)
    dispersion.mean.gn[i,j]<-mean(m.dispersion)
    pearson.median.gn[i,j]<-median(m.pearson)
    pearson.mean.gn[i,j]<-mean(m.pearson)
    cosdis.median.gn[i,j]<-median(m.cosdis)
    cosdis.mean.gn[i,j]<-mean(m.cosdis)
  }
}
colnames(pearson.mean.gn)<-gn.list
colnames(pearson.median.gn)<-gn.list
colnames(dispersion.mean.gn)<-gn.list
colnames(dispersion.median.gn)<-gn.list
colnames(cosdis.median.gn)<-gn.list
colnames(cosdis.mean.gn)<-gn.list


####################################################################
#########Simulation Section 4#######################################
###########simulation of data structure-number of latent groups#####
############100 genes, 40 samples somatic mutation##################
####################################################################
simu.n=500
hamming.median<-matrix(NA,ncol=8,nrow=simu.n)
hamming.mean<-matrix(NA,ncol=8,nrow=simu.n)
for (i in 1:simu.n){
  ####data 1-S
  m1<-simu(gene.n=100,sample.n=40)
  m1.m<-expreTomutation(m1)
  m1.hamming<-hamming_dist(m1.m)
  hamming.median[i,1]<-median(m1.hamming)
  hamming.mean[i,1]<-mean(m1.hamming)
  
  ####data 1-U
  m2<-simu(gene.n=100,sample.n=40,sigma0=0.5)
  m2.m<-expreTomutation(m2)
  m2.hamming<-hamming_dist(m2.m)
  hamming.median[i,2]<-median(m2.hamming)
  hamming.mean[i,2]<-mean(m2.hamming)
  
  ####data 2-S
  m3<-cbind(simu(gene.n=100,sample.n=20),simu(gene.n=100,sample.n=20))
  m3.m<-cbind(expreTomutation(m3[,1:20]),expreTomutation(m3[,21:40]))
  m3.hamming<-hamming_dist(m3.m)
  hamming.median[i,3]<-median(m3.hamming)
  hamming.mean[i,3]<-mean(m3.hamming)
  
  ####data 2-U
  m4<-cbind(simu(gene.n=100,sample.n=20,sigma0=0.5),simu(gene.n=100,sample.n=20,sigma0=0.5))
  m4.m<-cbind(expreTomutation(m4[,1:20]),expreTomutation(m4[,21:40]))
  m4.hamming<-hamming_dist(m4.m)
  hamming.median[i,4]<-median(m4.hamming)
  hamming.mean[i,4]<-mean(m4.hamming)
  
  ####data 4-S
  m5<-NULL
  for (j in 1:4)
    m5<-cbind(m5,simu(gene.n=100,sample.n=10))
  m5.m<-cbind(cbind(cbind(expreTomutation(m5[,1:10]),expreTomutation(m5[,11:20])),expreTomutation(m5[,21:30])),expreTomutation(m5[,31:40]))
  m5.hamming<-hamming_dist(m5.m)
  hamming.median[i,5]<-median(m5.hamming)
  hamming.mean[i,5]<-mean(m5.hamming)
  
  ####data 4-U
  m6<-NULL
  for (j in 1:4)
    m6<-cbind(m6,simu(gene.n=100,sample.n=10,sigma0=0.5))
  m6.m<-cbind(cbind(cbind(expreTomutation(m6[,1:10]),expreTomutation(m6[,11:20])),expreTomutation(m6[,21:30])),expreTomutation(m6[,31:40]))
  m6.hamming<-hamming_dist(m6.m)
  hamming.median[i,6]<-median(m6.hamming)
  hamming.mean[i,6]<-mean(m6.hamming)
  
  ####data 40-S
  m7<-NULL
  for (j in 1:40)
    m7<-cbind(m7,simu(gene.n=100,sample.n=1))
  m7.m<-expreTomutation(m7)
  m7.hamming<-hamming_dist(m7.m)
  hamming.median[i,7]<-median(m7.hamming)
  hamming.mean[i,7]<-mean(m7.hamming)
  
  ####data 40-U
  m8<-NULL
  for (j in 1:40)
    m8<-cbind(m8,simu(gene.n=100,sample.n=1,sigma0=0.5))
  m8.m<-expreTomutation(m8)
  m8.hamming<-hamming_dist(m8.m)
  hamming.median[i,8]<-median(m8.hamming)
  hamming.mean[i,8]<-mean(m8.hamming)
}
colnames(hamming.mean)<-c("1-S","1-U","2-S","2-U","4-S","4-U","40-S","40-U")
colnames(hamming.median)<-c("1-S","1-U","2-S","2-U","4-S","4-U","40-S","40-U")


####################################################################
#########Simulation Section 5#######################################
################data simulation 2 latent groups proportion##########
#############100 genes, 40 samples somatic mutation#################
####################################################################
hamming.median.prop<-matrix(NA,ncol=6,nrow=simu.n)
hamming.mean.prop<-matrix(NA,ncol=6,nrow=simu.n)
for (i in 1:simu.n){
  m1<-simu(gene.n=100,sample.n=40)
  m1.m<-cbind(expreTomutation(m1[,1:40]))
  m1.hamming<-hamming_dist(m1.m)
  hamming.median.prop[i,1]<-median(m1.hamming)
  hamming.mean.prop[i,1]<-mean(m1.hamming)
  
  m2<-cbind(simu(gene.n=100,sample.n=36),simu(gene.n=100,sample.n=4))
  m2.m<-cbind(expreTomutation(m3[,1:36]),expreTomutation(m3[,37:40]))
  m2.hamming<-hamming_dist(m2.m)
  hamming.median.prop[i,2]<-median(m2.hamming)
  hamming.mean.prop[i,2]<-mean(m2.hamming)
  
  m3<-cbind(simu(gene.n=100,sample.n=32),simu(gene.n=100,sample.n=8))
  m3.m<-cbind(expreTomutation(m3[,1:32]),expreTomutation(m3[,33:40]))
  m3.hamming<-hamming_dist(m3.m)
  hamming.median.prop[i,3]<-median(m3.hamming)
  hamming.mean.prop[i,3]<-mean(m3.hamming)
  
  m4<-cbind(simu(gene.n=100,sample.n=28),simu(gene.n=100,sample.n=12))
  m4.m<-cbind(expreTomutation(m4[,1:28]),expreTomutation(m4[,29:40]))
  m4.hamming<-hamming_dist(m4.m)
  hamming.median.prop[i,4]<-median(m4.hamming)
  hamming.mean.prop[i,4]<-mean(m4.hamming)
  
  m5<-cbind(simu(gene.n=100,sample.n=24),simu(gene.n=100,sample.n=16))
  m5.m<-cbind(expreTomutation(m5[,1:24]),expreTomutation(m5[,25:40]))
  m5.hamming<-hamming_dist(m5.m)
  hamming.median.prop[i,5]<-median(m5.hamming)
  hamming.mean.prop[i,5]<-mean(m5.hamming)
  
  m6<-cbind(simu(gene.n=100,sample.n=20),simu(gene.n=100,sample.n=20))
  m6.m<-cbind(expreTomutation(m6[,1:20]),expreTomutation(m6[,21:40]))
  m6.hamming<-hamming_dist(m6.m)
  hamming.median.prop[i,6]<-median(m6.hamming)
  hamming.mean.prop[i,6]<-mean(m6.hamming)
}
colnames(hamming.mean.prop)<-c("100:0","90:10","80:20","70:30","60:40","50:50")
