# Supplementary material for: Statistical measures of transcriptional diversity capture genomic heterogeneity of cancer
Source: BMC Genomics. 2014 Oct 8;15(1):876. doi: 10.1186/1471-2164-15-876 (PMC4197225; doi:10.1186/1471-2164-15-876)
Supplement: Supplementary file 4 — Additional file 4: Jiang_RScripts.zip: Archive containing R scripts for the analyses presented in this manuscript. Scripts included: supply-code-simulation. R Code for generating simulated expression datasets and heterogeneity calculation. supply-code-TCGA.R Code for TCGA data import, heterogeneity calculation and comparisons. supply-code-het-affy.R Code for Affymetrix data normalization, heterogeneity calculation and comparisons. KEGG_Path_NonOverlap.R Code for generation of 50 KEGG pathways with minimum degree of overlap in gene membership. File “186KEGG.Rdata” with KEGG pathway gene lists needed by this script is also provided. (ZIP 57 KB) [file 12864_2014_6541_MOESM4_ESM.zip › supply-code-TCGA.R]

## ----------------------------------------------------------------
## File: 		supply-code-TCGA.R	 
## Author: 		Tingting Jiang
## Copyright:	Yale University
## 				4.11.14
## ----------------------------------------------------------------

####################################################################
#######################Library and Function#########################
####################################################################

library(ClassDiscovery)
library(vegan)

bootstrap<-function(index=class_pam,n=50,class.ty=c("Basal","Her2","LumA","LumB")){
  sample.bt<-c()
  for (i in 1:length(class.ty)){
    a=class.ty[i]
    b<-which(index==a)
    c<-sample(b,size=n,replace=T)
    sample.bt<-c(sample.bt,c)
  }
  return (cbind(sample.bt,index[sample.bt]))
}

#extract pair-wise distance from matrix
Maxtoarr<-function(d){
  dis<-d[upper.tri(d)]
  return (dis)
}

#pair-wise Pearson distance 
pearson_dist<-function(data=all.fil){
  dist.pearson<-distanceMatrix(data, 'pearson')
  dist.pearson<-as.matrix(dist.pearson)
  return(Maxtoarr(dist.pearson))
}

#pair-wise cosine distance
cosdis<-function(data=all.fil){
  v2<-sweep(data,2,apply(data,2,function(a){sqrt(sum(a^2))}),FUN="/")
  v2<-as.matrix(v2)
  cosalpha<-t(v2)%*%v2
  cosalpha[which(cosalpha>1)]=1
  alpha2<-acos(cosalpha)/(pi/2)
  return(Maxtoarr(alpha2))
}

#pair-wise dispersion distance
dispersion<-function(data=all.fil,class=class_pam){
  dis<-distanceMatrix(data, 'pearson')
  mod<-betadisper(dis, class)
  return(mod$distances)
}

#pair-wise hamming distance
hamming_dist<-function(data)
{
  data=as.matrix(data)
  m<-matrix(0,ncol=length(data[1,]),nrow=length(data[1,]))
  for (i in 1:(length(m[,1])-1))
    for (j in (i+1):length(m[,1])){
      m[i,j]<-1-(length(which(data[,i]==data[,j]))/length(data[,1]))
      m[j,i]<-m[i,j]
    }
  return(Maxtoarr(m))
}
#estimation of metrics of gene expression data
para_estimation<-function(data)
{
  nGenes <- length(data[,1])
  mug <- apply(data,1,mean,na.rm=T)
  sigmag <- sqrt(apply(data,1,var,na.rm=T))
  mu0 <- mean(mug)
  sigma0 <- sqrt(var(mug))
  return(c(mu0,sigma0,mean(sigmag),var(sigmag)))
}

####################################################################
#########################Data import################################
####################################################################

##############PAM50################
pam50<-read.table("BRCA.547.PAM50.SigClust.Subtypes.txt",stringsAsFactors=F,sep="\t",header=T)
pam50=pam50[which(pam50$Type!="tumor-adjacent normal"),]
sampleID=substr(pam50$Sample,1,15)

###########expression#########
gene_matrix=NULL
sample_name=NULL
file<-dir()[grep("logratio.gene.tcga_level3.data.txt",dir())]
for (j in 1:length(file)){
  t=t+1
  a<-read.table(file[j],stringsAsFactors=F,sep="\t",quote = "",na.strings="null")
  sample_name=c(sample_name,a[1,2])
  gene_matrix=cbind(gene_matrix,as.numeric(a[-c(1,2),2]))
}
colnames(gene_matrix)=sample_name
rownames(gene_matrix)=a[-c(1,2),1]
all.fil=gene_matrix[,match(sampleID,substr(sample_name,1,15))]
class_pam.expression=pam50[match(substr(colnames(all),1,15),sampleID),5]

#########somatic mutation###################
sample<-read.table("BRCA.datafreeze.20120227.txt",stringsAsFactors=F,sep="\t",header=T)
snv<-read.table("genome.wustl.edu_BRCA.IlluminaGA_DNASeq.Level_2.3.2.0.somatic.maf",stringsAsFactors=F,sep="\t",header=T)
sample.n=length(table(snv$Tumor_Sample_Barcode))
snv.n<-length(table(snv$Hugo_Symbol))
snv.ma<-matrix(0,ncol=sample.n,nrow=snv.n)
rownames(snv.ma)=names(table(snv$Hugo_Symbol))
colnames(snv.ma)=names(table(snv$Tumor_Sample_Barcode))
class_pam.cnv<-sample[match(colnames(snv.ma),sample$Sample),4]
for (i in 1:sample.n){
  j=which(snv[,16]==colnames(snv.ma)[i])
  snv.ma[match(snv[j,1],rownames(snv.ma)),i]=1
}
#########CNV##################
refseq<-read.table("refseq_coordinates",stringsAsFactors=F,sep="\t")
sample<-read.table("BRCA.datafreeze.20120227.txt",stringsAsFactors=F,sep="\t",header=T)
cnv<-read.table("brca_hg19_qc.merged.seg",stringsAsFactors=F,sep="\t",header=T)
cnv[,2]<-paste("chr",cnv[,2],sep="")
cnv[which(cnv[,2]=="chr23"),2]="chrX"
cnv[which(cnv[,2]=="chr24"),2]="chrY"
sample.n<-length(table(cnv[,1]))
gene.n<-length(table(refseq[,13]))
cnv.ma<-matrix(0,ncol=sample.n,nrow=gene.n)
rownames(cnv.ma)=names(table(refseq[,13]))
colnames(cnv.ma)=names(table(cnv[,1]))
gene.name=names(table(refseq[,13]))
cnv.ma=cnv.ma[,which(!is.na(match(colnames(cnv.ma),substr(sample[,1],1,15))))]
class_pam.cnv<-sample[match(colnames(cnv.ma),substr(sample[,1],1,15)),4]
for (i in 1:length(class_pam.cnv)){
  n=which(cnv[,1]==colnames(cnv.ma)[i])
  for (j in 1:length(n)){
    a=which(refseq[,3]==cnv[n[j],2])
    g<-names(table(refseq[a[intersect(which(refseq[a,7]>cnv[n[j],3]),which(refseq[a,8]<cnv[n[j],4]))],13]))
    match=match(g,gene.name)
    cnv.ma[match,i]=cnv.ma[match,i]+cnv[n[j],6]
  }
}
cnv.ma[which(abs(cnv.ma)<=0.3,arr.ind=T)]=0
cnv.ma[which(cnv.ma>0.3,arr.ind=T)]=1
cnv.ma[which(cnv.ma<(-0.3),arr.ind=T)]=-1


####################################################################
##################Expression Heterogeneity##########################
####################################################################


#pearson distance###########
bootstrap_size=50
iteration.n=500
col=c(names(table(class_pam.expression))[-5])
m.mean<-matrix(NA,ncol=length(col),nrow=iteration.n)
m.median<-matrix(NA,ncol=length(col),nrow=iteration.n)
colnames(m.mean)=col
colnames(m.median)=col
for (i in 1:iteration.n){
  index=bootstrap(index=class_pam.expression,n=bootstrap_size,class.ty=c("Basal","Her2","LumA","LumB"))
  for (j in 1:4){
    a=c((bootstrap_size*(j-1)+1):(bootstrap_size*j))
    data=all.fil[,as.numeric(index[a,1])]
    l<-which(is.na(data),arr.ind=T)
    dist.p<-pearson_dist(data[-as.numeric(names(table(l[,1]))),])
    m.median[i,j]=median(dist.p)
    m.mean[i,j]=mean(dist.p)
  }  
}
m.median.pearson<-m.median
m.mean.pearson<-m.mean

###cosine distance##############
bootstrap_size=50
iteration.n=500
col=c(names(table(class_pam.expression))[-5])
m.mean<-matrix(NA,ncol=length(col),nrow=iteration.n)
m.median<-matrix(NA,ncol=length(col),nrow=iteration.n)
colnames(m.mean)=col
colnames(m.median)=col
for (i in 1:iteration.n){
  index=bootstrap(index=class_pam.expression,n=bootstrap_size,class.ty=c("Basal","Her2","LumA","LumB"))
  for (j in 1:4){
    a=c((bootstrap_size*(j-1)+1):(bootstrap_size*j))
    data=all.fil[,as.numeric(index[a,1])]
    l<-which(is.na(data),arr.ind=T)
    dist.p<-cosdis(data[-as.numeric(names(table(l[,1]))),])
    m.median[i,j]=median(dist.p)
    m.mean[i,j]=mean(dist.p)
  }  
}
m.median.cosdis<-m.median
m.mean.cosdis<-m.mean

###dispersion distance###########
bootstrap_size=50
iteration.n=500
col=c(names(table(class_pam.expression))[-5])
m.mean<-matrix(NA,ncol=length(col),nrow=iteration.n)
m.median<-matrix(NA,ncol=length(col),nrow=iteration.n)
colnames(m.mean)=col
colnames(m.median)=col
parameter.array_basal<-matrix(NA,ncol=4,nrow=iteration.n)
parameter.array_her2<-matrix(NA,ncol=4,nrow=iteration.n)
parameter.array_luma<-matrix(NA,ncol=4,nrow=iteration.n)
parameter.array_lumb<-matrix(NA,ncol=4,nrow=iteration.n)
for (i in 1:iteration.n){
  index=bootstrap(index=class_pam.expression,n=bootstrap_size,class.ty=c("Basal","Her2","LumA","LumB"))
  for (j in 1:4){
    a=c((bootstrap_size*(j-1)+1):(bootstrap_size*j))
    data=all.fil[,as.numeric(index[a,1])]
    l<-which(is.na(data),arr.ind=T)
    dist.p<-dispersion(data[-as.numeric(names(table(l[,1]))),],rep(1,bootstrap_size))
    m.median[i,j]=median(dist.p)
    m.mean[i,j]=mean(dist.p)
    if (j==1) parameter.array_basal[i,]=para_estimation(data[-as.numeric(names(table(l[,1]))),])
    if (j==2) parameter.array_her2[i,]=para_estimation(data[-as.numeric(names(table(l[,1]))),])
    if (j==3) parameter.array_luma[i,]=para_estimation(data[-as.numeric(names(table(l[,1]))),])
    if (j==4) parameter.array_lumb[i,]=para_estimation(data[-as.numeric(names(table(l[,1]))),])
  }  
}
m.median.dispersion<-m.median
m.mean.diserpsion<-m.mean

####################################################################
#########Copy number variation Heterogeneity########################
####################################################################
bootstrap_size=50
iteration.n=500
col=c(names(table(class_pam.cnv))[-5])
m.mean<-matrix(NA,ncol=length(col),nrow=iteration.n)
m.median<-matrix(NA,ncol=length(col),nrow=iteration.n)
colnames(m.mean)=col
colnames(m.median)=col
iteration.n=500
for (i in 1:iteration.n){
  index=bootstrap(index=class_pam.cnv,n=bootstrap_size,class.ty=c("Basal","Her2","LumA","LumB"))
  for (j in 1:4){
    a=c((bootstrap_size*(j-1)+1):(bootstrap_size*j))
    dist.h<-hamming_dist(cnv.ma[,as.numeric(index[a,1])])
    m.median[i,j]=median(dist.h)
    m.mean[i,j]=mean(dist.h)
  }  
}
m.mean.hamming.cnv=m.mean
m.median.hamming.cnv=m.mean


####################################################################
###########Somatic Mutation Heterogeneity###########################
####################################################################
bootstrap_size=50
iteration.n=500
col=c(names(table(class_pam.snv))[-5])
m.mean<-matrix(NA,ncol=length(col),nrow=iteration.n)
m.median<-matrix(NA,ncol=length(col),nrow=iteration.n)
colnames(m.mean)=col
colnames(m.median)=col
iteration.n=500
for (i in 1:iteration.n){
  index=bootstrap(index=class_pam.snv,n=bootstrap_size,class.ty=c("Basal","Her2","LumA","LumB"))
  for (j in 1:4){
    a=c((bootstrap_size*(j-1)+1):(bootstrap_size*j))
    dist.h<-hamming_dist(snv.ma[,as.numeric(index[a,1])])
    m.median[i,j]=median(dist.h)
    m.mean[i,j]=mean(dist.h)
  }  
}
m.mean.hamming.snv=m.mean
m.median.hamming.snv=m.mean
